# Supplementary material for: Comparative Genomics Reveals Accelerated Evolution of Fright Reaction Genes in Ostariophysan Fishes
Source: Front Genet. 2019 Dec 23;10:1283. doi: 10.3389/fgene.2019.01283 (PMC6936194; doi:10.3389/fgene.2019.01283)
Supplement: Supplementary file 3 [file DataSheet_1.xlsx]

## Sheet: Table 1
Supplementary Table 1. Summary of the RNA-seq datasets in different tissues used to identify differentially expressed genes in zebrafish.
Tissue	Group	Sample name	Read length (bp)	Total reads	Clean reads	%Mapped
Olfactory mucosa	Control	Co1	150	23970866	23747331	0.661
Olfactory mucosa	Control	Co2	150	24675649	24437083	0.66
Olfactory mucosa	Control	Co3	150	23172502	22962784	0.665
Olfactory mucosa	Test	To1	150	21806438	21561001	0.684
Olfactory mucosa	Test	To2	150	21546267	21355303	0.653
Olfactory mucosa	Test	To3	150	24560478	24321986	0.628
Brain	Control	Cb1	150	26262612	26055310	0.676
Brain	Control	Cb2	150	22986545	22776726	0.662
Brain	Control	Cb3	150	22607671	22428587	0.677
Brain	Test	Tb1	150	25334806	25131021	0.706
Brain	Test	Tb2	150	21495099	21307584	0.647
Brain	Test	Tb3	150	26864845	26578173	0.67

## Sheet: Table 2
Supplementary Table 2. Differentially expressed genes identified in zebrafish different tissues with blue color for differentially expressed V2Rs .
Gene id	Gene name	Gene position	Control's FPKM	Test's FPKM	Log2 (Fold Change)	Test statistic	P value	FDR-adjusted p-value	Description
Up-regulated genes in olfactory mucosa
ENSDARG00000000588	grasp	23:32267876-32309591	7.0921	10.8026	0.607096	1.78926	0.0017	0.0284041	GRP1 (general receptor for phosphoinositides 1)-associated scaffold protein [Source:ZFIN;Acc:ZDB-GENE-060312-30]
ENSDARG00000000690	sypl2b	8:25060330-25071319	16.017	25.3	0.659536	2.08396	0.0002	0.00540798	synaptophysin-like 2b [Source:ZFIN;Acc:ZDB-GENE-050417-309]
ENSDARG00000000730	slc6a13	6:41121373-41141395	12.6386	19.916	0.656084	2.11389	0.0004	0.00932752	solute carrier family 6 (neurotransmitter transporter), member 13 [Source:ZFIN;Acc:ZDB-GENE-030616-629]
ENSDARG00000000767	spi1b	7:32358523-32388195	15.3921	30.4141	0.982551	2.87949	5e-05	0.00170302	Spi-1 proto-oncogene b [Source:ZFIN;Acc:ZDB-GENE-980526-164]
ENSDARG00000000853	dstyk	22:435536-469215	19.0946	27.0166	0.500681	1.78079	0.0027	0.0394693	dual serine/threonine and tyrosine protein kinase [Source:ZFIN;Acc:ZDB-GENE-040826-2]
ENSDARG00000001803	kcnh6a	3:31597150-31652368	1.01024	1.76565	0.805501	1.75126	0.0035	0.0471318	potassium voltage-gated channel, subfamily H (eag-related), member 6a [Source:ZFIN;Acc:ZDB-GENE-040702-5]
ENSDARG00000001953	pfkfb3	4:25483767-25496261	12.6536	18.9606	0.583463	1.70522	0.00075	0.015467	6-phosphofructo-2-kinase/fructose-2,6-biphosphatase 3 [Source:ZFIN;Acc:ZDB-GENE-040426-2724]
ENSDARG00000001975	hsd11b2	7:34840574-34854897	10.1027	110.397	3.44989	9.50147	5e-05	0.00170302	hydroxysteroid (11-beta) dehydrogenase 2 [Source:ZFIN;Acc:ZDB-GENE-030131-6030]
ENSDARG00000002336	dlc	15:20527715-20532570	12.6428	21.7053	0.779738	2.21436	5e-05	0.00170302	deltaC [Source:ZFIN;Acc:ZDB-GENE-000125-4]
ENSDARG00000002353	tagapa	17:45421505-45427401	5.52927	8.47236	0.615674	1.75006	0.00325	0.0447431	T-cell activation RhoGTPase activating protein a [Source:ZFIN;Acc:ZDB-GENE-040426-1877]
ENSDARG00000002956	si:dkey-32n7.4	12:4077635-4108676	8.5055	14.5132	0.770902	2.56801	5e-05	0.00170302	si:dkey-32n7.4 [Source:ZFIN;Acc:ZDB-GENE-110411-175]
ENSDARG00000002991	cep135	20:25811700-25836225	7.95419	11.8687	0.577369	1.92017	0.00095	0.0184325	centrosomal protein 135 [Source:ZFIN;Acc:ZDB-GENE-041210-325]
ENSDARG00000003203	rhcga	7:14045859-14057253	0.274519	1.5802	2.52513	1.87468	0.00215	0.0332963	Rh family, C glycoprotein a [Source:ZFIN;Acc:ZDB-GENE-070424-81]
ENSDARG00000003403	tenm1	5:20790406-21015713	3.11038	4.52484	0.540777	1.74445	0.0025	0.0372418	teneurin transmembrane protein 1 [Source:ZFIN;Acc:ZDB-GENE-060531-26]
ENSDARG00000003820	nr1d2a	16:49879774-49907024	18.2788	53.33	1.54478	4.58631	5e-05	0.00170302	nuclear receptor subfamily 1, group D, member 2a [Source:ZFIN;Acc:ZDB-GENE-040504-1]
ENSDARG00000003902	ctsl.1	17:27439840-27444267	1.23282	4.52446	1.87578	2.31463	0.00025	0.00644297	cathepsin L.1 [Source:ZFIN;Acc:ZDB-GENE-040718-61]
ENSDARG00000003931	cndp2	19:21216736-21238776	37.2694	52.0717	0.48251	1.71752	0.00245	0.0367392	CNDP dipeptidase 2 (metallopeptidase M20 family) [Source:ZFIN;Acc:ZDB-GENE-030131-5499]
ENSDARG00000004301	rhogb	21:30900994-30915214	21.8047	35.2628	0.693508	2.33732	0.0003	0.00738523	ras homolog family member Gb [Source:ZFIN;Acc:ZDB-GENE-030131-8877]
ENSDARG00000004658	-	7:7145865-7164981	23.8858	34.6276	0.535773	1.8197	0.0019	0.0307111	zgc:101810 [Source:ZFIN;Acc:ZDB-GENE-041121-7]
ENSDARG00000004952	rsad2	17:35409504-35413376	6.39126	71.4731	3.48323	9.32296	5e-05	0.00170302	radical S-adenosyl methionine domain containing 2 [Source:ZFIN;Acc:ZDB-GENE-050913-129]
ENSDARG00000004953	mxb	1:6878882-6920301	4.73955	100.828	4.41101	5.66061	5e-05	0.00170302	myxovirus (influenza) resistance B [Source:ZFIN;Acc:ZDB-GENE-030721-6]
ENSDARG00000005098	zgc:86764	21:20273579-20286180	3.61311	6.07441	0.749503	1.85196	0.0016	0.0271573	zgc:86764 [Source:ZFIN;Acc:ZDB-GENE-040718-435]
ENSDARG00000005218	wrnip1	2:361497-377000	4.14191	6.78988	0.713092	1.85886	0.0017	0.0284041	Werner helicase interacting protein 1 [Source:ZFIN;Acc:ZDB-GENE-040426-2415]
ENSDARG00000005423	pgam1a	13:31262741-31267537	22.0554	32.212	0.546464	1.77072	0.0018	0.0297088	phosphoglycerate mutase 1a [Source:ZFIN;Acc:ZDB-GENE-030131-1827]
ENSDARG00000005454	tacc3	13:35754731-35766411	6.12565	9.33532	0.607837	1.69096	0.00255	0.0378204	transforming, acidic coiled-coil containing protein 3 [Source:ZFIN;Acc:ZDB-GENE-050522-327]
ENSDARG00000005627	CABZ01068209.1	17:53302227-53309035	6.28384	10.5132	0.742482	2.31863	0.00015	0.00435107
ENSDARG00000005989	rgl1	8:19252717-19311694	4.43046	8.39927	0.922809	2.80606	5e-05	0.00170302	ral guanine nucleotide dissociation stimulator-like 1 [Source:ZFIN;Acc:ZDB-GENE-040426-1816]
ENSDARG00000006266	stat1a	22:12773791-12802185	58.2989	82.185	0.495408	1.79309	0.00175	0.0290723	signal transducer and activator of transcription 1a [Source:ZFIN;Acc:ZDB-GENE-980526-499]
ENSDARG00000006468	grap2a	3:29314630-29338017	9.18143	15.9316	0.795099	2.33018	0.0001	0.00310443	GRB2-related adaptor protein 2a [Source:ZFIN;Acc:ZDB-GENE-050417-275]
ENSDARG00000006791	arntl1a	25:17797383-17822410	6.80909	12.4132	0.866346	2.56879	5e-05	0.00170302	aryl hydrocarbon receptor nuclear translocator-like 1a [Source:ZFIN;Acc:ZDB-GENE-000509-1]
ENSDARG00000007018	ms4a17a.6	4:75158374-75165741	17.4342	41.0522	1.23554	3.27176	5e-05	0.00170302	membrane-spanning 4-domains, subfamily A, member 17A.6 [Source:ZFIN;Acc:ZDB-GENE-070209-265]
ENSDARG00000007467	ifit10	12:16903851-16906381	1.59674	21.0491	3.72056	7.39685	5e-05	0.00170302	interferon-induced protein with tetratricopeptide repeats 10 [Source:ZFIN;Acc:ZDB-GENE-121214-248]
ENSDARG00000007693	nfkbiab	17:12788567-12792670	80.4839	204.847	1.34777	4.30301	5e-05	0.00170302	nuclear factor of kappa light polypeptide gene enhancer in B-cells inhibitor, alpha b [Source:ZFIN;Acc:ZDB-GENE-030131-1819]
ENSDARG00000007697	fabp7a	17:15425584-15427954	29.8419	44.3987	0.573178	1.6414	0.0035	0.0471318	fatty acid binding protein 7, brain, a [Source:ZFIN;Acc:ZDB-GENE-000627-1]
ENSDARG00000007737	zyg11	20:16274097-16302296	12.6704	18.5704	0.551545	1.80805	0.0011	0.0206532	zyg-11 homolog (C. elegans) [Source:ZFIN;Acc:ZDB-GENE-041014-17]
ENSDARG00000007823	atf3	20:37891753-37897858	4.3836	8.72358	0.992804	2.66408	5e-05	0.00170302	activating transcription factor 3 [Source:ZFIN;Acc:ZDB-GENE-040426-728]
ENSDARG00000008075	illr4	19:40580242-40588680	4.84749	15.2047	1.64921	3.34499	5e-05	0.00170302	immune-related, lectin-like receptor 4 [Source:ZFIN;Acc:ZDB-GENE-050311-5]
ENSDARG00000008098	ifit9	12:16911465-16913465	7.3574	18.8202	1.35501	3.72441	5e-05	0.00170302	interferon-induced protein with tetratricopeptide repeats 9 [Source:ZFIN;Acc:ZDB-GENE-121214-233]
ENSDARG00000008186	syk	10:5529429-5581183	10.597	17.1133	0.691469	2.33773	5e-05	0.00170302	spleen tyrosine kinase [Source:ZFIN;Acc:ZDB-GENE-040702-3]
ENSDARG00000008310	ip6k2a	6:42411545-42420689	79.1334	118.671	0.584605	1.47725	0.0014	0.0246047	inositol hexakisphosphate kinase 2a [Source:ZFIN;Acc:ZDB-GENE-030131-760]
ENSDARG00000008363	mcl1b	16:29651325-29656830	223.623	322.878	0.529919	1.86515	0.0018	0.0297088	myeloid cell leukemia 1b [Source:ZFIN;Acc:ZDB-GENE-030825-1]
ENSDARG00000008388	mmp14b	2:38178989-38201313	14.3502	22.3662	0.640255	2.24591	5e-05	0.00170302	matrix metallopeptidase 14b (membrane-inserted) [Source:ZFIN;Acc:ZDB-GENE-030901-2]
ENSDARG00000009160	kmo	13:41967910-42180452	1.08701	2.80143	1.3658	2.1706	0.0008	0.0162347	kynurenine 3-monooxygenase [Source:ZFIN;Acc:ZDB-GENE-030424-4]
ENSDARG00000009336	aif1l	5:33949211-33975349	88.8751	157.753	0.827817	3.00189	5e-05	0.00170302	allograft inflammatory factor 1-like [Source:ZFIN;Acc:ZDB-GENE-030131-9646]
ENSDARG00000009702	ascl1b	7:49423145-49441094	11.8134	22.6682	0.940248	3.13367	5e-05	0.00170302	achaete-scute family bHLH transcription factor 1b [Source:ZFIN;Acc:ZDB-GENE-980526-174]
ENSDARG00000009779	mcl1a	19:348521-353024	139.951	199.73	0.51313	1.87504	0.00185	0.0302882	myeloid cell leukemia 1a [Source:ZFIN;Acc:ZDB-GENE-000511-7]
ENSDARG00000010146	cpa2	25:16494235-16504411	0.222025	3.01488	3.76331	3.76813	0.0007	0.014674	carboxypeptidase A2 (pancreatic) [Source:ZFIN;Acc:ZDB-GENE-040801-182]
ENSDARG00000010556	-	12:4223764-4243723	1.07264	3.19603	1.57511	3.37654	5e-05	0.00170302
ENSDARG00000010625	clic2	14:33534743-33558275	17.0281	32.9346	0.951682	2.89319	5e-05	0.00170302	chloride intracellular channel 2 [Source:ZFIN;Acc:ZDB-GENE-040718-299]
ENSDARG00000010729	CABZ01073795.1	10:4345381-4351783	29.6882	76.7435	1.37015	4.89652	5e-05	0.00170302
ENSDARG00000010792	cdc25b	13:14784341-14798244	10.384	15.3858	0.567232	1.60759	0.0015	0.025761	cell division cycle 25B [Source:ZFIN;Acc:ZDB-GENE-000330-5]
ENSDARG00000011125	snrpb	6:57481472-57488547	152.147	221.138	0.539484	1.98677	0.00075	0.015467	small nuclear ribonucleoprotein polypeptides B and B1 [Source:ZFIN;Acc:ZDB-GENE-040426-1819]
ENSDARG00000011373	mknk2a	2:23351140-23369301	3.04919	7.08129	1.21558	2.82792	5e-05	0.00170302	MAP kinase interacting serine/threonine kinase 2a [Source:ZFIN;Acc:ZDB-GENE-030131-6099]
ENSDARG00000011407	col2a1b	11:32006-110423	18.2145	33.2309	0.867437	2.82933	5e-05	0.00170302	collagen, type II, alpha 1b [Source:ZFIN;Acc:ZDB-GENE-050302-9]
ENSDARG00000011581	si:dkey-23k10.5	15:36492315-36511774	2.03557	10.1226	2.31408	4.59726	5e-05	0.00170302	si:dkey-23k10.5 [Source:ZFIN;Acc:ZDB-GENE-030131-4787]
ENSDARG00000011703	clocka	20:22167663-22276330	2.54696	4.39219	0.786166	2.25926	0.00015	0.00435107	clock circadian regulator a [Source:ZFIN;Acc:ZDB-GENE-990630-14]
ENSDARG00000011890	cry4	22:802752-817208	6.86116	13.8411	1.01243	3.05013	5e-05	0.00170302	cryptochrome circadian clock 4 [Source:ZFIN;Acc:ZDB-GENE-010426-7]
ENSDARG00000012388	cox4i1l	24:28152437-28166713	66.3782	96.9045	0.545854	1.73471	0.00285	0.0408976	cytochrome c oxidase subunit IV isoform 1, like [Source:ZFIN;Acc:ZDB-GENE-130814-2]
ENSDARG00000012395	mmp13a	10:38649904-38676122	1.5104	11.683	2.9514	5.16636	5e-05	0.00170302	matrix metallopeptidase 13a [Source:ZFIN;Acc:ZDB-GENE-031202-2]
ENSDARG00000012405	col1a1a	3:23089721-23108910	151.196	250.733	0.729732	2.05135	0.00015	0.00435107	collagen, type I, alpha 1a [Source:ZFIN;Acc:ZDB-GENE-030131-9102]
ENSDARG00000012485	aurka	6:60130109-60144746	2.45027	4.66449	0.92878	1.93789	0.0013	0.0233518	aurora kinase A [Source:ZFIN;Acc:ZDB-GENE-040801-161]
ENSDARG00000012593	col5a1	21:6634383-6803529	8.86193	13.1455	0.56887	2.02738	0.00035	0.00834338	procollagen, type V, alpha 1 [Source:ZFIN;Acc:ZDB-GENE-041105-6]
ENSDARG00000012671	inhbaa	24:3191761-3204082	3.23721	6.21863	0.941845	2.55384	5e-05	0.00170302	inhibin, beta Aa [Source:ZFIN;Acc:ZDB-GENE-000210-21]
ENSDARG00000012729	hcls1	4:22579351-22590686	32.4206	51.2589	0.660893	2.38014	5e-05	0.00170302	hematopoietic cell-specific Lyn substrate 1 [Source:ZFIN;Acc:ZDB-GENE-030131-7191]
ENSDARG00000012945	tnfsf13b	9:5477982-5489497	4.32321	10.2873	1.25069	3.0083	5e-05	0.00170302	tumor necrosis factor (ligand) superfamily, member 13b [Source:ZFIN;Acc:ZDB-GENE-080204-44]
ENSDARG00000013681	SHISA4 (2 of 4)	22:10531003-10541067	66.875	96.3034	0.52612	1.91334	0.0006	0.0130346	si:dkey-42i9.6 [Source:ZFIN;Acc:ZDB-GENE-030131-6596]
ENSDARG00000013926	slc16a9a	17:20619233-20646780	38.7972	62.3041	0.683374	2.22384	5e-05	0.00170302	solute carrier family 16, member 9a [Source:ZFIN;Acc:ZDB-GENE-040426-1364]
ENSDARG00000013946	ivns1abpb	2:23723749-23735157	48.0548	65.7037	0.451295	1.5416	0.0036	0.0480016	influenza virus NS1A binding protein b [Source:ZFIN;Acc:ZDB-GENE-030131-6266]
ENSDARG00000014320	gucy2c	3:4077836-4112003	0.366897	1.08289	1.56144	2.17978	0.00065	0.0138544	guanylate cyclase 2C [Source:ZFIN;Acc:ZDB-GENE-091118-67]
ENSDARG00000014427	mxe	9:33012058-33029170	11.3545	50.5677	2.15496	6.35185	5e-05	0.00170302	myxovirus (influenza virus) resistance E [Source:ZFIN;Acc:ZDB-GENE-030131-9609]
ENSDARG00000014657	zgc:171731	7:19348265-19354599	6.06486	15.3254	1.33738	3.44914	5e-05	0.00170302	zgc:171731 [Source:ZFIN;Acc:ZDB-GENE-071004-27]
ENSDARG00000014685	esco2	20:39442009-39456275	3.17013	5.40595	0.770007	1.91153	0.001	0.0191469	establishment of sister chromatid cohesion N-acetyltransferase 2 [Source:ZFIN;Acc:ZDB-GENE-050913-156]
ENSDARG00000014717	DYNC1H1	17:1527964-1599371	32.7112	46.1904	0.49781	1.75012	0.0028	0.0404082
ENSDARG00000014793	ehd1b	10:27106537-27131321	27.2	40.1315	0.561127	1.99163	0.00045	0.0103044	EH-domain containing 1b [Source:ZFIN;Acc:ZDB-GENE-030131-2069]
ENSDARG00000015065	c4	15:32439461-32525550	4.47839	15.0186	1.7457	2.69962	5e-05	0.00170302	complement component 4 [Source:ZFIN;Acc:ZDB-GENE-030131-5697]
ENSDARG00000015149	wasa	8:25610582-25624793	11.2781	24.445	1.11601	2.86872	5e-05	0.00170302	Wiskott-Aldrich syndrome (eczema-thrombocytopenia) a [Source:ZFIN;Acc:ZDB-GENE-081104-419]
ENSDARG00000015263	adma	7:66651121-66653410	22.8686	38.4122	0.748196	2.51759	5e-05	0.00170302	adrenomedullin a [Source:ZFIN;Acc:ZDB-GENE-120221-5]
ENSDARG00000015278	plxnc1	4:18293669-18328628	8.72121	15.9881	0.874399	2.61485	5e-05	0.00170302	plexin C1 [Source:ZFIN;Acc:ZDB-GENE-030131-1620]
ENSDARG00000015657	zgc:77112	8:52455805-52459439	2.56195	5.34	1.05959	2.13002	0.0004	0.00932752	zgc:77112 [Source:ZFIN;Acc:ZDB-GENE-040426-2219]
ENSDARG00000015674	msxc	13:24531787-24534218	2.39091	5.37455	1.16858	2.34912	5e-05	0.00170302	muscle segment homeobox 3 [Source:ZFIN;Acc:ZDB-GENE-980526-306]
ENSDARG00000015678	si:dkeyp-75b4.9	1:9300128-9305551	7.51755	12.7621	0.763534	1.78252	0.003	0.0423625	si:dkeyp-75b4.9 [Source:ZFIN;Acc:ZDB-GENE-090313-396]
ENSDARG00000015752	zap70	8:20361164-20382279	14.6095	22.8199	0.643386	1.96815	0.0007	0.014674	zeta-chain (TCR) associated protein kinase [Source:ZFIN;Acc:ZDB-GENE-050522-257]
ENSDARG00000015890	mafa	18:29424368-29427391	5.49246	10.4049	0.921739	2.63273	5e-05	0.00170302	v-maf avian musculoaponeurotic fibrosarcoma oncogene homolog a (paralog a) [Source:ZFIN;Acc:ZDB-GENE-010605-2]
ENSDARG00000015891	ptprea	12:43313075-43413619	8.44111	13.6726	0.695781	2.27369	0.00015	0.00435107	protein tyrosine phosphatase, receptor type, E, a [Source:ZFIN;Acc:ZDB-GENE-100714-1]
ENSDARG00000016212	nup214	5:71099966-71186048	8.15473	13.1885	0.693576	2.29424	0.0002	0.00540798	nucleoporin 214 [Source:ZFIN;Acc:ZDB-GENE-110203-3]
ENSDARG00000016505	apbb1ip	24:6010699-6048893	8.81043	13.5486	0.620863	2.05251	0.00025	0.00644297	amyloid beta (A4) precursor protein-binding, family B, member 1 interacting protein [Source:ZFIN;Acc:ZDB-GENE-040426-1318]
ENSDARG00000016526	gata3	4:25065311-25075312	21.4418	31.1506	0.538833	1.66474	0.00155	0.0264632	GATA binding protein 3 [Source:ZFIN;Acc:ZDB-GENE-990415-82]
ENSDARG00000016527	helz2	6:58575576-58621300	5.27734	20.3265	1.94548	5.76709	5e-05	0.00170302	helicase with zinc finger 2, transcriptional coactivator [Source:ZFIN;Acc:ZDB-GENE-120920-1]
ENSDARG00000016551	iqsec1b	11:26466400-26819956	8.01849	11.1566	0.476489	1.66129	0.0034	0.0461211	IQ motif and Sec7 domain 1b [Source:ZFIN;Acc:ZDB-GENE-120813-1]
ENSDARG00000016611	scrn3	9:2510385-2522677	12.6172	28.1934	1.15997	3.31462	5e-05	0.00170302	secernin 3 [Source:ZFIN;Acc:ZDB-GENE-030131-4783]
ENSDARG00000016695	p2rx1	5:30840543-30870104	2.65065	4.81177	0.86022	2.04712	0.00075	0.015467	purinergic receptor P2X, ligand-gated ion channel, 1 [Source:ZFIN;Acc:ZDB-GENE-030319-1]
ENSDARG00000016750	abcc6a	6:10790926-10832568	0.41691	1.38415	1.73119	3.20466	5e-05	0.00170302	ATP-binding cassette, sub-family C (CFTR/MRP), member 6a [Source:ZFIN;Acc:ZDB-GENE-050517-18]
ENSDARG00000016771	tfa	2:17112043-17123598	0.374383	7.25147	4.27568	2.914	5e-05	0.00170302	transferrin-a [Source:ZFIN;Acc:ZDB-GENE-980526-35]
ENSDARG00000016939	itgb2	9:45160185-45182714	25.4037	43.2434	0.767438	2.70394	5e-05	0.00170302	integrin, beta 2 [Source:ZFIN;Acc:ZDB-GENE-110411-4]
ENSDARG00000017121	mafba	23:3462555-3465717	21.0135	36.6762	0.803529	2.85933	5e-05	0.00170302	v-maf avian musculoaponeurotic fibrosarcoma oncogene homolog Ba [Source:ZFIN;Acc:ZDB-GENE-980526-515]
ENSDARG00000017240	traf5	22:38348216-38369212	3.46024	5.84856	0.75721	1.71921	0.0031	0.0433531	Tnf receptor-associated factor 5 [Source:ZFIN;Acc:ZDB-GENE-071120-3]
ENSDARG00000017294	gnai2b	6:53051836-53146007	15.0777	21.4257	0.506931	1.6983	0.00305	0.042801	guanine nucleotide binding protein (G protein), alpha inhibiting activity polypeptide 2b [Source:ZFIN;Acc:ZDB-GENE-030131-5861]
ENSDARG00000017446	camk1db	25:7866084-7906026	2.14743	4.17194	0.958109	1.78829	0.00255	0.0378204	calcium/calmodulin-dependent protein kinase 1Db [Source:ZFIN;Acc:ZDB-GENE-070112-1872]
ENSDARG00000017489	zgc:123068	13:37480005-37482551	166.896	744.137	2.15662	7.41952	5e-05	0.00170302	zgc:123068 [Source:ZFIN;Acc:ZDB-GENE-051030-98]
ENSDARG00000017504	CR457462.1	7:8476602-8517185	4.07754	6.59551	0.693784	1.83245	0.00155	0.0264632	si:ch211-1o7.3 [Source:ZFIN;Acc:ZDB-GENE-130530-561]
ENSDARG00000017653	rgs13	2:6563684-6570358	21.6426	45.7347	1.07942	3.36578	5e-05	0.00170302	regulator of G-protein signaling 13 [Source:ZFIN;Acc:ZDB-GENE-070410-138]
ENSDARG00000017757	pik3cg	4:3329843-3340268	18.588	26.031	0.485861	1.73703	0.0024	0.0361761	phosphatidylinositol-4,5-bisphosphate 3-kinase, catalytic subunit gamma [Source:ZFIN;Acc:ZDB-GENE-040426-2532]
ENSDARG00000017780	rorcb	2:49683669-49720221	2.10715	7.11029	1.75462	4.02037	5e-05	0.00170302	RAR-related orphan receptor C b [Source:ZFIN;Acc:ZDB-GENE-040724-215]
ENSDARG00000018165	depdc1a	8:16677103-16689861	1.71617	2.97492	0.793654	1.73169	0.0032	0.0442344	DEP domain containing 1a [Source:ZFIN;Acc:ZDB-GENE-030131-9827]
ENSDARG00000018283	cyba	18:31094845-31097287	119.091	188.265	0.660703	2.26466	5e-05	0.00170302	cytochrome b-245, alpha polypeptide [Source:ZFIN;Acc:ZDB-GENE-040426-1526]
ENSDARG00000018553	ifih1	9:51616719-51745410	7.24145	11.0922	0.615199	1.71625	0.00265	0.0389907	interferon induced with helicase C domain 1 [Source:ZFIN;Acc:ZDB-GENE-081104-438]
ENSDARG00000018574	sf3b4	19:7505421-7511933	18.2175	27.6245	0.600623	1.96483	0.001	0.0191469	splicing factor 3b, subunit 4 [Source:ZFIN;Acc:ZDB-GENE-020419-22]
ENSDARG00000018587	zgc:152658	1:39422424-39428709	8.57946	36.811	2.10118	6.73394	5e-05	0.00170302	zgc:152658 [Source:ZFIN;Acc:ZDB-GENE-060929-68]
ENSDARG00000018637	sec61g	24:18142007-18302185	383.564	555.524	0.53438	1.88154	0.0007	0.014674	Sec61 translocon gamma subunit [Source:ZFIN;Acc:ZDB-GENE-040718-203]
ENSDARG00000018820	flncb	4:10065902-10131044	1.39517	2.3434	0.748158	2.17875	0.00025	0.00644297	filamin C, gamma b (actin binding protein 280) [Source:ZFIN;Acc:ZDB-GENE-041008-175]
ENSDARG00000019062	arpc5b	20:34248790-34252729	37.1023	54.4105	0.552376	1.88128	0.0015	0.025761	actin related protein 2/3 complex, subunit 5B [Source:ZFIN;Acc:ZDB-GENE-040120-7]
ENSDARG00000019098	cd82a	7:26438057-26466929	35.2641	55.8688	0.663843	2.21468	0.0002	0.00540798	CD82 molecule a [Source:ZFIN;Acc:ZDB-GENE-030131-2818]
ENSDARG00000019156	haus5	8:20865763-20882744	1.14521	2.61216	1.18963	2.12681	0.0008	0.0162347	HAUS augmin-like complex, subunit 5 [Source:ZFIN;Acc:ZDB-GENE-041114-150]
ENSDARG00000019191	2017-09-12	3:28313863-28496605	20.5202	29.3339	0.515525	1.73219	0.00275	0.0399418	septin 12 [Source:ZFIN;Acc:ZDB-GENE-120215-68]
ENSDARG00000019307	dusp5	22:29962130-29973677	4.53408	8.2862	0.869901	2.04655	0.001	0.0191469	dual specificity phosphatase 5 [Source:ZFIN;Acc:ZDB-GENE-010625-1]
ENSDARG00000019417	gadd45ga	8:31358434-31359929	2.44238	5.04342	1.04611	1.74624	0.0034	0.0461211	growth arrest and DNA-damage-inducible, gamma a [Source:ZFIN;Acc:ZDB-GENE-040426-1882]
ENSDARG00000019613	ip6k2b	6:40092206-40165206	49.3504	71.8922	0.542773	1.86021	0.0006	0.0130346	inositol hexakisphosphate kinase 2b [Source:ZFIN;Acc:ZDB-GENE-040718-85]
ENSDARG00000019646	twist3	23:2668-9354	5.43525	9.24437	0.766229	1.98614	0.0005	0.0112467	twist3 [Source:ZFIN;Acc:ZDB-GENE-000210-7]
ENSDARG00000019763	acp5a	6:8119582-8126977	11.865	21.8667	0.882029	1.87969	0.00105	0.0198611	acid phosphatase 5a, tartrate resistant [Source:ZFIN;Acc:ZDB-GENE-040426-2864]
ENSDARG00000019765	C1H7orf55	1:54491478-54505437	15.3911	21.7316	0.497701	1.74204	0.00235	0.0355807	zgc:158803 [Source:ZFIN;Acc:ZDB-GENE-070424-15]
ENSDARG00000020007	col1a2	19:41354431-41415860	120.028	173.044	0.527765	1.81459	0.00165	0.0277971	collagen, type I, alpha 2 [Source:ZFIN;Acc:ZDB-GENE-030131-8415]
ENSDARG00000020258	ewsr1a	10:8016884-8029717	88.4819	129.857	0.553471	1.64788	0.00235	0.0355807	EWS RNA-binding protein 1a [Source:ZFIN;Acc:ZDB-GENE-030131-2317]
ENSDARG00000020548	si:dkey-77f5.10	15:973856-980970	0.704937	2.61117	1.88913	1.85315	0.0032	0.0442344	si:dkey-77f5.10 [Source:ZFIN;Acc:ZDB-GENE-131121-133]
ENSDARG00000020711	rrm2	20:29589589-29596547	23.4113	35.9848	0.620183	1.98238	0.00075	0.015467	ribonucleotide reductase M2 polypeptide [Source:ZFIN;Acc:ZDB-GENE-990415-25]
ENSDARG00000020761	arrdc2	11:13466844-13476123	37.8386	57.371	0.600463	2.08275	0.0002	0.00540798	arrestin domain containing 2 [Source:ZFIN;Acc:ZDB-GENE-030131-7146]
ENSDARG00000020929	fam49ba	2:32232053-32279069	30.6442	45.2747	0.563091	1.8399	0.00055	0.012143	family with sequence similarity 49, member Ba [Source:ZFIN;Acc:ZDB-GENE-030131-9537]
ENSDARG00000020984	slc16a10	20:133487-158943	5.41872	9.45805	0.803591	2.15821	0.0004	0.00932752	solute carrier family 16 (aromatic amino acid transporter), member 10 [Source:ZFIN;Acc:ZDB-GENE-040724-214]
ENSDARG00000021442	cdh11	7:43420923-43502184	2.40865	4.5564	0.919668	2.5763	5e-05	0.00170302	cadherin 11, type 2, OB-cadherin (osteoblast) [Source:ZFIN;Acc:ZDB-GENE-980526-170]
ENSDARG00000021572	mb21d1	13:27197662-27202196	2.53533	5.92029	1.22349	2.22197	5e-05	0.00170302	Mab-21 domain containing 1 [Source:ZFIN;Acc:ZDB-GENE-090313-23]
ENSDARG00000021677	phf11	9:29806107-29823608	11.334	25.2033	1.15295	3.2644	5e-05	0.00170302	PHD finger protein 11 [Source:ZFIN;Acc:ZDB-GENE-081104-417]
ENSDARG00000021688	mxa	1:6878882-6920301	18.5684	51.5825	1.47403	2.96444	5e-05	0.00170302	myxovirus (influenza) resistance A [Source:ZFIN;Acc:ZDB-GENE-030721-5]
ENSDARG00000021982	sh3bp2	10:15263502-15286449	2.68916	4.83915	0.847599	2.33564	0.0001	0.00310443	SH3-domain binding protein 2 [Source:ZFIN;Acc:ZDB-GENE-091204-268]
ENSDARG00000022000	traf3	17:29210538-29232295	7.06842	10.9234	0.627965	1.89027	0.00125	0.0227755	TNF receptor-associated factor 3 [Source:ZFIN;Acc:ZDB-GENE-040801-257]
ENSDARG00000022614	ddx43	13:27202205-27223583	1.97715	3.8707	0.969173	1.85369	0.0027	0.0394693	DEAD (Asp-Glu-Ala-Asp) box polypeptide 43 [Source:ZFIN;Acc:ZDB-GENE-080204-77]
ENSDARG00000022652	psmf1	6:51796296-51811174	44.7218	68.4819	0.614745	2.15685	0.0003	0.00738523	proteasome inhibitor subunit 1 [Source:ZFIN;Acc:ZDB-GENE-040718-282]
ENSDARG00000022996	setx	21:3764327-3808546	5.34924	8.68706	0.699534	1.87509	0.00025	0.00644297	senataxin [Source:ZFIN;Acc:ZDB-GENE-070402-1]
ENSDARG00000023188	lcp1	9:56663224-56705090	33.2077	71.7461	1.11138	3.99094	5e-05	0.00170302	lymphocyte cytosolic protein 1 (L-plastin) [Source:ZFIN;Acc:ZDB-GENE-991213-5]
ENSDARG00000023369	mxd	25:19620552-19633304	8.65542	15.9618	0.88295	2.67835	5e-05	0.00170302	myxovirus (influenza virus) resistance D [Source:ZFIN;Acc:ZDB-GENE-030721-8]
ENSDARG00000023627	ggps1	13:49436654-49478694	11.7664	17.2925	0.555475	1.67002	0.0032	0.0442344	geranylgeranyl diphosphate synthase 1 [Source:ZFIN;Acc:ZDB-GENE-030131-8742]
ENSDARG00000024211	ifng1-2	4:13508734-13511097	1.20633	6.19053	2.35943	2.49477	0.00085	0.0170117	interferon, gamma 1-2 [Source:ZFIN;Acc:ZDB-GENE-040629-1]
ENSDARG00000024540	tspan36	8:29717387-29725719	20.5714	29.8999	0.539505	1.69937	0.00305	0.042801	tetraspanin 36 [Source:ZFIN;Acc:ZDB-GENE-040718-248]
ENSDARG00000024631	NLRC5	18:17635228-17668735	13.7156	19.8747	0.535118	1.8841	0.0009	0.0177503	si:ch211-122c9.5 [Source:ZFIN;Acc:ZDB-GENE-120709-103]
ENSDARG00000024651	snrpa1	7:9045441-9060094	29.7418	44.604	0.584682	1.74116	0.0025	0.0372418	small nuclear ribonucleoprotein polypeptide A' [Source:ZFIN;Acc:ZDB-GENE-041114-82]
ENSDARG00000024789	mxc	9:32994775-33007893	17.4117	78.7587	2.17738	7.27998	5e-05	0.00170302	myxovirus (influenza virus) resistance C [Source:ZFIN;Acc:ZDB-GENE-030721-7]
ENSDARG00000024815	ogfrl2	11:19928912-19935436	68.7733	97.5585	0.504419	1.70095	0.00215	0.0332963	opioid growth factor receptor-like 2 [Source:ZFIN;Acc:ZDB-GENE-030616-523]
ENSDARG00000025348	igfbp5b	9:47020156-47041700	26.1647	36.9755	0.498949	1.80624	0.0017	0.0284041	insulin-like growth factor binding protein 5b [Source:ZFIN;Acc:ZDB-GENE-040319-2]
ENSDARG00000025397	srsf3a	6:41082466-41093702	47.0149	69.3789	0.561381	1.77024	0.00215	0.0332963	serine/arginine-rich splicing factor 3a [Source:ZFIN;Acc:ZDB-GENE-030616-631]
ENSDARG00000025601	TRIM35 (5 of 38)	4:1612197-1616985	4.15632	17.6316	2.08478	5.31141	5e-05	0.00170302
ENSDARG00000025783	si:ch211-125e6.11	9:33396826-33413083	86.5475	211.067	1.28613	4.05146	5e-05	0.00170302	si:ch211-125e6.11 [Source:ZFIN;Acc:ZDB-GENE-070912-35]
ENSDARG00000026017	xpnpep2	14:33251308-33273480	0.579454	1.44475	1.31805	1.98084	0.0015	0.025761	X-prolyl aminopeptidase (aminopeptidase P) 2, membrane-bound [Source:ZFIN;Acc:ZDB-GENE-040426-1151]
ENSDARG00000026049	mxf	15:5095190-5115024	17.6082	52.4578	1.57491	5.31726	5e-05	0.00170302	myxovirus (influenza virus) resistance F [Source:ZFIN;Acc:ZDB-GENE-030721-9]
ENSDARG00000026165	col11a1a	24:28571934-28814144	5.12176	7.48315	0.547008	1.8798	0.00095	0.0184325	collagen, type XI, alpha 1a [Source:ZFIN;Acc:ZDB-GENE-070209-167]
ENSDARG00000026229	prnpa	8:43046731-43050188	2.09716	4.78309	1.18951	1.96135	0.002	0.0317223	prion protein a [Source:ZFIN;Acc:ZDB-GENE-041217-6]
ENSDARG00000026369	dbi	9:907949-915377	53.7841	74.927	0.478307	1.6918	0.00355	0.0474906	diazepam binding inhibitor (GABA receptor modulator, acyl-CoA binding protein) [Source:ZFIN;Acc:ZDB-GENE-040426-1861]
ENSDARG00000026417	ccr12b.2	24:535077-536972	0.745124	2.78805	1.90371	2.48404	0.00025	0.00644297	chemokine (C-C motif) receptor 12b, tandem duplicate 2 [Source:ZFIN;Acc:ZDB-GENE-070301-2]
ENSDARG00000026505	si:ch211-285c6.3	7:3347285-3371551	7.73031	12.0155	0.636297	1.71981	0.0027	0.0394693	si:ch211-285c6.3 [Source:ZFIN;Acc:ZDB-GENE-040724-148]
ENSDARG00000026611	socs3b	12:34157075-34176402	20.5017	44.8787	1.13028	3.85188	5e-05	0.00170302	suppressor of cytokine signaling 3b [Source:ZFIN;Acc:ZDB-GENE-040426-2528]
ENSDARG00000026766	bcl2l10	18:39125713-39137997	78.6128	119.47	0.603811	2.16569	0.00035	0.00834338	BCL2-like 10 (apoptosis facilitator) [Source:ZFIN;Acc:ZDB-GENE-030825-2]
ENSDARG00000026829	cotl1	18:13235318-13248160	288.702	465.329	0.688671	2.47472	5e-05	0.00170302	coactosin-like F-actin binding protein 1 [Source:ZFIN;Acc:ZDB-GENE-030131-8325]
ENSDARG00000026925	nos2a	5:43182113-43196818	0.621453	1.95791	1.65559	1.45474	0.0025	0.0372418	nitric oxide synthase 2a, inducible [Source:ZFIN;Acc:ZDB-GENE-040305-1]
ENSDARG00000027063	arpc1b	3:40667152-40678754	175.284	294.989	0.75097	2.70167	5e-05	0.00170302	actin related protein 2/3 complex, subunit 1B [Source:ZFIN;Acc:ZDB-GENE-030131-7414]
ENSDARG00000027183	namptb	11:19567428-19612840	13.0885	21.0991	0.688884	2.2106	0.00015	0.00435107	nicotinamide phosphoribosyltransferase b [Source:ZFIN;Acc:ZDB-GENE-030131-2931]
ENSDARG00000027222	adgrg1	7:28377525-28448137	16.3042	25.2814	0.632831	2.11894	0.0003	0.00738523	adhesion G protein-coupled receptor G1 [Source:ZFIN;Acc:ZDB-GENE-030131-3671]
ENSDARG00000027529	hmox1a	3:25880610-25886721	7.90382	17.1437	1.11705	3.09655	5e-05	0.00170302	heme oxygenase 1a [Source:ZFIN;Acc:ZDB-GENE-030131-3102]
ENSDARG00000027658	irf10	23:629207-640540	9.33642	20.8891	1.16181	3.3517	5e-05	0.00170302	interferon regulatory factor 10 [Source:ZFIN;Acc:ZDB-GENE-040426-2084]
ENSDARG00000027744	gadd45ba	11:6446306-6447909	34.75	62.4039	0.844622	2.68447	5e-05	0.00170302	growth arrest and DNA-damage-inducible, beta a [Source:ZFIN;Acc:ZDB-GENE-040426-1971]
ENSDARG00000028071	bmp1a	8:51176367-51306736	7.10929	11.3165	0.670656	2.23327	0.0001	0.00310443	bone morphogenetic protein 1a [Source:ZFIN;Acc:ZDB-GENE-060818-1]
ENSDARG00000028396	fkbp5	6:41098521-41118517	44.8757	226.093	2.33291	5.44847	5e-05	0.00170302	FK506 binding protein 5 [Source:ZFIN;Acc:ZDB-GENE-030616-630]
ENSDARG00000028663	tek	5:474043-497866	1.75371	3.03285	0.790266	1.61852	0.00295	0.0418892	TEK tyrosine kinase, endothelial [Source:ZFIN;Acc:ZDB-GENE-990415-56]
ENSDARG00000029720	si:dkeyp-9d4.2	1:7332957-7336478	41.7351	99.3571	1.25136	4.33696	5e-05	0.00170302	si:dkeyp-9d4.2 [Source:ZFIN;Acc:ZDB-GENE-090312-156]
ENSDARG00000029747	mep1a.1	20:35570408-35578705	2.3121	6.4821	1.48726	2.36289	5e-05	0.00170302	meprin A, alpha (PABA peptide hydrolase), tandem duplicate 1 [Source:ZFIN;Acc:ZDB-GENE-041001-209]
ENSDARG00000030053	eef1db	20:52723476-53040695	198.719	287.551	0.53309	1.72709	0.0023	0.0350061	eukaryotic translation elongation factor 1 delta b (guanine nucleotide exchange protein) [Source:ZFIN;Acc:ZDB-GENE-030131-6544]
ENSDARG00000030215	matn1	19:43718981-43742683	0.379917	1.11782	1.55693	1.81765	0.0015	0.025761	matrilin 1 [Source:ZFIN;Acc:ZDB-GENE-050307-3]
ENSDARG00000030417	PKD1	1:53597304-53684756	0.937672	1.8089	0.947956	2.7932	5e-05	0.00170302	polycystin 1, transient receptor potential channel interacting [Source:HGNC Symbol;Acc:HGNC:9008]
ENSDARG00000030954	ftr56	19:12479015-12485062	14.0333	24.6959	0.815419	2.57077	5e-05	0.00170302	finTRIM family, member 56 [Source:ZFIN;Acc:ZDB-GENE-030131-2801]
ENSDARG00000031136	moxd1	20:25326021-25372795	10.3239	16.1084	0.641823	2.07674	0.0003	0.00738523	monooxygenase, DBH-like 1 [Source:ZFIN;Acc:ZDB-GENE-030131-9320]
ENSDARG00000031359	cmpk2	17:35414904-35427502	5.40565	22.7711	2.07466	4.98481	5e-05	0.00170302	cytidine monophosphate (UMP-CMP) kinase 2, mitochondrial [Source:ZFIN;Acc:ZDB-GENE-040724-24]
ENSDARG00000031426	csrnp1a	2:24135096-24149488	5.16181	11.7603	1.18797	3.29003	5e-05	0.00170302	cysteine-serine-rich nuclear protein 1a [Source:ZFIN;Acc:ZDB-GENE-070912-475]
ENSDARG00000031506	flvcr2b	20:46407521-46445344	5.07774	8.14237	0.681262	1.71312	0.00345	0.0465819	feline leukemia virus subgroup C cellular receptor family, member 2b [Source:ZFIN;Acc:ZDB-GENE-041210-312]
ENSDARG00000031647	stat2	6:39126007-39162886	57.7859	119.118	1.0436	3.25475	5e-05	0.00170302	signal transducer and activator of transcription 2 [Source:ZFIN;Acc:ZDB-GENE-080321-1]
ENSDARG00000031715	lyn	2:27921835-27953555	13.1245	20.0761	0.613212	2.05711	0.00025	0.00644297	LYN proto-oncogene, Src family tyrosine kinase [Source:ZFIN;Acc:ZDB-GENE-040912-7]
ENSDARG00000031915	hif1an	13:29822182-29849765	8.94946	13.9199	0.637273	1.87727	0.00125	0.0227755	hypoxia inducible factor 1, alpha subunit inhibitor [Source:ZFIN;Acc:ZDB-GENE-030826-19]
ENSDARG00000031976	nos2b	15:30442749-30468128	1.09134	5.64296	2.37035	4.97667	5e-05	0.00170302	nitric oxide synthase 2b, inducible [Source:ZFIN;Acc:ZDB-GENE-080916-1]
ENSDARG00000032317	tox	2:22324850-22447193	8.1187	14.3189	0.818599	2.10029	0.00045	0.0103044	thymocyte selection-associated high mobility group box [Source:ZFIN;Acc:ZDB-GENE-070912-181]
ENSDARG00000033042	ptprja	7:39281773-39340185	9.1065	18.3376	1.00983	1.60619	0.00105	0.0198611	protein tyrosine phosphatase, receptor type, J a [Source:ZFIN;Acc:ZDB-GENE-030131-8301]
ENSDARG00000033227	lect2l	14:36545209-36546752	3.21336	13.1653	2.03459	3.38825	5e-05	0.00170302	leukocyte cell-derived chemotaxin 2 like [Source:ZFIN;Acc:ZDB-GENE-070127-4]
ENSDARG00000033355	PLA2G4C (1 of 4)	5:1612138-1636508	0.402565	6.45237	4.00254	5.88723	5e-05	0.00170302	zgc:101699 [Source:ZFIN;Acc:ZDB-GENE-041114-140]
ENSDARG00000033587	CABZ01088134.1	20:1980824-1995854	2.63369	15.995	2.60247	5.74246	5e-05	0.00170302
ENSDARG00000033614	rasgef1ba	5:39107174-39205467	15.7423	22.4825	0.514155	1.67444	0.00315	0.0438113	RasGEF domain family, member 1Ba [Source:ZFIN;Acc:ZDB-GENE-030131-5783]
ENSDARG00000033735	ncf1	5:60747819-60760976	19.5162	41.495	1.08826	3.67779	5e-05	0.00170302	neutrophil cytosolic factor 1 [Source:ZFIN;Acc:ZDB-GENE-031006-6]
ENSDARG00000034063	CABZ01068208.1	17:53294819-53301747	10.7902	20.5056	0.9263	3.00065	5e-05	0.00170302
ENSDARG00000034650	fabp7b	20:40472146-40473626	21.2309	54.4359	1.35839	3.68097	5e-05	0.00170302	fatty acid binding protein 7, brain, b [Source:ZFIN;Acc:ZDB-GENE-040614-4]
ENSDARG00000035519	histh1l	5:26832804-26834198	120.405	211.629	0.813643	2.93688	5e-05	0.00170302	histone H1 like [Source:ZFIN;Acc:ZDB-GENE-050417-145]
ENSDARG00000035552	agtr2	5:22738569-22745694	3.10002	5.67628	0.872667	1.79855	0.00275	0.0399418	angiotensin II receptor, type 2 [Source:ZFIN;Acc:ZDB-GENE-050306-56]
ENSDARG00000035632	ccl19a.2	5:12837289-12892362	51.9675	206.281	1.98893	2.3357	0.0005	0.0112467	chemokine (C-C motif) ligand 19a, tandem duplicate 2 [Source:ZFIN;Acc:ZDB-GENE-081022-55]
ENSDARG00000035715	marcksl1b	19:30210750-30213499	85.3804	127.879	0.582803	2.12292	0.0002	0.00540798	MARCKS-like 1b [Source:ZFIN;Acc:ZDB-GENE-040426-2315]
ENSDARG00000035719	arl5c	3:15984575-15992257	5.64555	15.0464	1.41423	3.38346	5e-05	0.00170302	ADP-ribosylation factor-like 5C [Source:ZFIN;Acc:ZDB-GENE-040426-1866]
ENSDARG00000035732	arntl1b	7:65824453-65882180	2.83127	5.19396	0.875387	1.72891	0.00315	0.0438113	aryl hydrocarbon receptor nuclear translocator-like 1b [Source:ZFIN;Acc:ZDB-GENE-030408-1]
ENSDARG00000035809	col1a1b	12:3060965-3098750	100.662	145.849	0.534951	1.83514	0.0018	0.0297088	collagen, type I, alpha 1b [Source:ZFIN;Acc:ZDB-GENE-030131-4400]
ENSDARG00000035859	angptl4	2:24881110-24886867	13.8482	33.4889	1.27398	4.05826	5e-05	0.00170302	angiopoietin-like 4 [Source:ZFIN;Acc:ZDB-GENE-041111-222]
ENSDARG00000036028	arrdc3b	10:43914682-43924650	27.213	46.7765	0.781486	2.71234	5e-05	0.00170302	arrestin domain containing 3b [Source:ZFIN;Acc:ZDB-GENE-040912-182]
ENSDARG00000036036	mdka	7:38895201-38906369	34.2249	54.8107	0.679413	2.32376	5e-05	0.00170302	midkine a [Source:ZFIN;Acc:ZDB-GENE-990621-1]
ENSDARG00000036074	cebpa	7:37813727-37816607	6.67214	10.8003	0.694851	2.05983	0.00045	0.0103044	CCAAT/enhancer binding protein (C/EBP), alpha [Source:ZFIN;Acc:ZDB-GENE-020111-2]
ENSDARG00000036106	rgs18	2:6623982-6636956	8.4274	16.8669	1.00104	2.7726	5e-05	0.00170302	regulator of G-protein signaling 18 [Source:ZFIN;Acc:ZDB-GENE-061013-722]
ENSDARG00000036359	minal	10:37570-42845	4.58618	7.70514	0.748528	1.98441	0.0011	0.0206532	MYC induced nuclear antigen-like [Source:ZFIN;Acc:ZDB-GENE-040426-1283]
ENSDARG00000036420	CR376787.1	7:20141282-20170713	6.64924	14.0912	1.08353	3.37067	5e-05	0.00170302	si:dkey-33c9.6 [Source:ZFIN;Acc:ZDB-GENE-130530-592]
ENSDARG00000036848	slc43a2a	15:28435946-28475836	17.0738	27.3258	0.678477	2.26701	0.0001	0.00310443	solute carrier family 43 (amino acid system L transporter), member 2a [Source:ZFIN;Acc:ZDB-GENE-040426-964]
ENSDARG00000037009	banf1	21:26673105-26678575	137.556	191.999	0.481082	1.73838	0.00215	0.0332963	barrier to autointegration factor 1 [Source:ZFIN;Acc:ZDB-GENE-030131-6657]
ENSDARG00000037012	slc3a2b	21:26684673-26689182	58.2044	94.0027	0.691574	2.40919	5e-05	0.00170302	solute carrier family 3 (amino acid transporter heavy chain), member 2b [Source:ZFIN;Acc:ZDB-GENE-040122-2]
ENSDARG00000037190	TRIM29 (14 of 80)	20:6164738-6171275	4.85825	8.15494	0.747236	2.16654	0.0003	0.00738523
ENSDARG00000037421	egr1	14:21035276-21039140	20.5302	28.8982	0.49323	1.73335	0.00285	0.0408976	early growth response 1 [Source:ZFIN;Acc:ZDB-GENE-980526-320]
ENSDARG00000037618	ddit4	12:48356810-48358937	16.166	65.7035	2.02301	5.45936	5e-05	0.00170302	DNA-damage-inducible transcript 4 [Source:ZFIN;Acc:ZDB-GENE-031002-35]
ENSDARG00000037640	aurkb	14:34042-39028	13.4626	22.5813	0.746174	2.24014	5e-05	0.00170302	aurora kinase B [Source:ZFIN;Acc:ZDB-GENE-020419-40]
ENSDARG00000037738	fbxl3l	14:21996541-22093576	1.40403	3.03216	1.11077	2.37789	0.0002	0.00540798	F-box and leucine-rich repeat protein 3, like [Source:ZFIN;Acc:ZDB-GENE-130530-598]
ENSDARG00000037746	actb1	1:7964987-7968621	1127.08	1803.18	0.677946	2.0539	0.00045	0.0103044	actin, beta 1 [Source:ZFIN;Acc:ZDB-GENE-000329-1]
ENSDARG00000037758	tlr2	1:8299758-8304590	2.19079	4.33842	0.985716	2.15198	0.00045	0.0103044	toll-like receptor 2 [Source:ZFIN;Acc:ZDB-GENE-040219-6]
ENSDARG00000037805	lgals3bpa	3:57628718-57667389	1.21852	8.29399	2.76694	4.23512	5e-05	0.00170302	lectin, galactoside-binding, soluble, 3 binding protein a [Source:ZFIN;Acc:ZDB-GENE-060331-57]
ENSDARG00000037859	il11a	16:12718109-12726230	0.630942	1.6166	1.35738	1.83246	0.00265	0.0389907	interleukin 11a [Source:ZFIN;Acc:ZDB-GENE-051019-1]
ENSDARG00000037861	slc2a3b	16:12584344-12605915	6.08989	9.58354	0.654143	1.84619	0.00145	0.0253084	solute carrier family 2 (facilitated glucose transporter), member 3b [Source:ZFIN;Acc:ZDB-GENE-121031-5]
ENSDARG00000037895	ramp2	3:36694852-36704638	18.9531	45.3635	1.2591	3.92937	5e-05	0.00170302	receptor (G protein-coupled) activity modifying protein 2 [Source:ZFIN;Acc:ZDB-GENE-080204-79]
ENSDARG00000037968	fus	3:32566706-32579566	71.1823	112.423	0.659346	1.83823	0.0015	0.025761	FUS RNA binding protein [Source:ZFIN;Acc:ZDB-GENE-040426-1010]
ENSDARG00000038010	rac2	3:29380000-29412427	83.9017	143.053	0.769775	2.77585	5e-05	0.00170302	ras-related C3 botulinum toxin substrate 2 (rho family, small GTP binding protein Rac2) [Source:ZFIN;Acc:ZDB-GENE-040625-27]
ENSDARG00000038025	cbx7a	3:24855596-24864069	21.0589	30.164	0.518402	1.79026	0.0021	0.0327465	chromobox homolog 7a [Source:ZFIN;Acc:ZDB-GENE-050417-400]
ENSDARG00000038095	socs1a	3:26682186-26684082	17.4453	84.2216	2.27135	6.85905	5e-05	0.00170302	suppressor of cytokine signaling 1a [Source:ZFIN;Acc:ZDB-GENE-040801-205]
ENSDARG00000038133	zgc:113411	3:24510397-24519345	11.7829	21.7022	0.881153	2.66398	5e-05	0.00170302	zgc:113411 [Source:ZFIN;Acc:ZDB-GENE-050417-474]
ENSDARG00000038321	zgc:172053	9:33250817-33271435	0.70025	8.50388	3.60218	3.08618	0.00055	0.012143	zgc:172053 [Source:ZFIN;Acc:ZDB-GENE-080219-25]
ENSDARG00000038541	ccr12a	2:50249928-50251121	3.92006	8.87566	1.17898	2.10234	0.0009	0.0177503	chemokine (C-C motif) receptor 12a [Source:ZFIN;Acc:ZDB-GENE-060503-97]
ENSDARG00000038646	ftr11	2:42859255-42864484	4.29231	16.4059	1.93439	4.55488	5e-05	0.00170302	finTRIM family, member 11 [Source:ZFIN;Acc:ZDB-GENE-070912-195]
ENSDARG00000038669	gbp2	2:42155796-42167864	10.1991	15.971	0.647006	2.02772	0.00035	0.00834338	guanylate binding protein 2 [Source:ZFIN;Acc:ZDB-GENE-070912-618]
ENSDARG00000038672	tcf7	21:45227300-45296307	8.55958	17.0378	0.993131	2.22932	0.00025	0.00644297	transcription factor 7 (T-cell specific, HMG-box) [Source:ZFIN;Acc:ZDB-GENE-050222-4]
ENSDARG00000038754	plk3	2:35621179-35629332	11.7994	16.8096	0.510572	1.69067	0.0028	0.0404082	polo-like kinase 3 (Drosophila) [Source:ZFIN;Acc:ZDB-GENE-030131-6134]
ENSDARG00000038882	smc4	15:1569734-1608220	8.63777	12.9408	0.583193	2.04632	0.00025	0.00644297	structural maintenance of chromosomes 4 [Source:ZFIN;Acc:ZDB-GENE-020419-21]
ENSDARG00000039020	fbxo5	13:46652094-46665352	2.74686	5.37644	0.96887	2.00819	0.00065	0.0138544	F-box protein 5 [Source:ZFIN;Acc:ZDB-GENE-030131-4027]
ENSDARG00000039034	marcksl1a	13:46040853-46043886	86.91	145.988	0.748254	2.72371	5e-05	0.00170302	MARCKS-like 1a [Source:ZFIN;Acc:ZDB-GENE-040426-2146]
ENSDARG00000039096	CD22	15:38199549-38228260	1.1754	2.72702	1.21417	2.53915	5e-05	0.00170302	si:dkey-24p1.1 [Source:ZFIN;Acc:ZDB-GENE-060503-631]
ENSDARG00000039142	arpc5a	2:21309610-21317616	39.469	54.9496	0.477389	1.74529	0.0025	0.0372418	actin related protein 2/3 complex, subunit 5A [Source:ZFIN;Acc:ZDB-GENE-030131-8448]
ENSDARG00000039145	plaub	12:46747360-46770601	5.45201	9.83439	0.851047	2.29111	0.0001	0.00310443	plasminogen activator, urokinase b [Source:ZFIN;Acc:ZDB-GENE-030619-15]
ENSDARG00000039243	zgc:152791	13:37491629-37494400	457.416	1587.08	1.79479	6.14296	5e-05	0.00170302	zgc:152791 [Source:ZFIN;Acc:ZDB-GENE-060901-4]
ENSDARG00000039265	arhgap4a	23:25062845-25088852	15.6125	24.4264	0.645742	2.24903	0.0001	0.00310443	Rho GTPase activating protein 4a [Source:ZFIN;Acc:ZDB-GENE-040426-1229]
ENSDARG00000039335	st6gal2a	9:6031149-6230082	3.93201	5.78229	0.556371	1.71787	0.0027	0.0394693	ST6 beta-galactosamide alpha-2,6-sialyltranferase 2a [Source:ZFIN;Acc:ZDB-GENE-060322-4]
ENSDARG00000039351	ccl19b	10:17819546-17822668	118.367	315.613	1.41489	4.90492	5e-05	0.00170302	chemokine (C-C motif) ligand 19b [Source:ZFIN;Acc:ZDB-GENE-091204-19]
ENSDARG00000039436	il13ra2	5:36501223-36517625	23.8278	48.192	1.01615	3.45018	5e-05	0.00170302	interleukin 13 receptor, alpha 2 [Source:ZFIN;Acc:ZDB-GENE-030521-10]
ENSDARG00000039439	il22ra2	13:23492895-23499577	1.19259	5.91388	2.31001	3.42891	5e-05	0.00170302	interleukin 22 receptor, alpha 2 [Source:ZFIN;Acc:ZDB-GENE-060512-349]
ENSDARG00000039684	sirt5	20:7062990-7079733	9.13972	16.5656	0.857972	2.45838	5e-05	0.00170302	sirtuin 5 [Source:ZFIN;Acc:ZDB-GENE-040718-349]
ENSDARG00000039828	zp3b	2:6341363-6346914	5.05179	10.5432	1.06145	2.38609	0.0001	0.00310443	zona pellucida glycoprotein 3b [Source:ZFIN;Acc:ZDB-GENE-031124-2]
ENSDARG00000039852	ftr93	2:823877-834786	6.39588	11.2347	0.812742	2.49025	5e-05	0.00170302	finTRIM family, member 93 [Source:ZFIN;Acc:ZDB-GENE-131126-26]
ENSDARG00000039863	lifrb	21:21207425-21224817	3.15407	6.20834	0.976991	2.659	5e-05	0.00170302	leukemia inhibitory factor receptor alpha b [Source:ZFIN;Acc:ZDB-GENE-080107-2]
ENSDARG00000040041	mcm4	24:35648540-35673592	11.8255	16.687	0.496816	1.69921	0.0034	0.0461211	minichromosome maintenance complex component 4 [Source:ZFIN;Acc:ZDB-GENE-030131-9544]
ENSDARG00000040080	fli1b	16:42067952-42096849	11.2179	16.1154	0.52264	1.72839	0.003	0.0423625	Fli-1 proto-oncogene, ETS transcription factor b [Source:ZFIN;Acc:ZDB-GENE-031114-3]
ENSDARG00000040116	znf366	8:878488-913992	4.24964	7.50006	0.819561	2.21638	0.0002	0.00540798	zinc finger protein 366 [Source:ZFIN;Acc:ZDB-GENE-110408-46]
ENSDARG00000040251	ctsk	16:29558313-29567926	96.2401	148.21	0.622931	2.24697	0.0001	0.00310443	cathepsin K [Source:ZFIN;Acc:ZDB-GENE-001205-4]
ENSDARG00000040255	ephx2	17:5859012-5918854	13.4251	19.3103	0.524443	1.66437	0.00355	0.0474906	epoxide hydrolase 2, cytoplasmic [Source:ZFIN;Acc:ZDB-GENE-041212-70]
ENSDARG00000040284	si:dkey-79d12.5	16:24904085-24917006	2.84428	4.85803	0.772311	1.89033	0.0019	0.0307111	si:dkey-79d12.5 [Source:ZFIN;Acc:ZDB-GENE-131127-429]
ENSDARG00000040474	snx10b	16:21227813-21232196	3.41815	8.72438	1.35183	3.20847	5e-05	0.00170302	sorting nexin 10b [Source:ZFIN;Acc:ZDB-GENE-070628-1]
ENSDARG00000040528	lgals3bpb	3:57671408-57673799	81.9042	134.117	0.711479	2.37521	5e-05	0.00170302	lectin, galactoside-binding, soluble, 3 binding protein b [Source:ZFIN;Acc:ZDB-GENE-040426-2262]
ENSDARG00000040777	inhbb	9:37157498-37165084	3.78091	8.73724	1.20845	3.13887	5e-05	0.00170302	inhibin, beta B [Source:ZFIN;Acc:ZDB-GENE-990415-2]
ENSDARG00000040815	tsku	15:29410403-29421144	26.7286	40.8502	0.611956	2.06361	0.0002	0.00540798	tsukushi small leucine rich proteoglycan homolog (Xenopus laevis) [Source:ZFIN;Acc:ZDB-GENE-030131-4683]
ENSDARG00000041041	cxcr3.2	16:11927223-11934401	19.0617	32.8748	0.786302	2.55636	5e-05	0.00170302	chemokine (C-X-C motif) receptor 3, tandem duplicate 2 [Source:ZFIN;Acc:ZDB-GENE-041114-186]
ENSDARG00000041108	ctsh	18:26437605-26444007	86.6068	133.65	0.625907	2.19751	0.0001	0.00310443	cathepsin H [Source:ZFIN;Acc:ZDB-GENE-030131-3539]
ENSDARG00000041220	ftr53	9:17402591-17410003	6.35144	10.4389	0.716819	2.00091	0.00085	0.0170117	finTRIM family, member 53 [Source:ZFIN;Acc:ZDB-GENE-030616-515]
ENSDARG00000041381	arntl2	18:15601114-15642344	2.93868	5.87707	0.999931	2.77867	5e-05	0.00170302	aryl hydrocarbon receptor nuclear translocator-like 2 [Source:ZFIN;Acc:ZDB-GENE-000509-2]
ENSDARG00000041959	cxcr4b	9:10721531-10723557	29.5893	50.7705	0.778912	2.54842	5e-05	0.00170302	chemokine (C-X-C motif), receptor 4b [Source:ZFIN;Acc:ZDB-GENE-010614-1]
ENSDARG00000041980	fam26f	16:32272633-32279433	8.53381	13.532	0.665118	1.72021	0.00335	0.0458096	family with sequence similarity 26, member F [Source:ZFIN;Acc:ZDB-GENE-061201-60]
ENSDARG00000042008	BX936298.1	22:19513521-19516686	1.56683	6.65387	2.08635	3.26753	5e-05	0.00170302
ENSDARG00000042027	prrx1b	20:34608798-34618162	12.1591	18.7469	0.624617	1.70714	0.0031	0.0433531	paired related homeobox 1b [Source:ZFIN;Acc:ZDB-GENE-030131-9033]
ENSDARG00000042496	parp12a	18:12495742-13088281	18.3447	37.1409	1.01765	1.73762	0.0033	0.04537	poly (ADP-ribose) polymerase family, member 12a [Source:ZFIN;Acc:ZDB-GENE-050419-6]
ENSDARG00000042577	batf3	20:37909819-37910984	3.25074	10.3404	1.66946	2.67038	5e-05	0.00170302	basic leucine zipper transcription factor, ATF-like 3 [Source:ZFIN;Acc:ZDB-GENE-041014-356]
ENSDARG00000042661	TSTA3 (3 of 3)	20:48907669-48957464	13.0727	27.6969	1.08317	3.11118	5e-05	0.00170302	zgc:110348 [Source:ZFIN;Acc:ZDB-GENE-050417-317]
ENSDARG00000042667	klf2a	22:15871950-15874649	9.8209	24.409	1.31349	3.45578	5e-05	0.00170302	Kruppel-like factor 2a [Source:ZFIN;Acc:ZDB-GENE-011109-1]
ENSDARG00000042725	cebpb	8:28414258-28415774	21.8375	55.8221	1.35403	4.46449	5e-05	0.00170302	CCAAT/enhancer binding protein (C/EBP), beta [Source:ZFIN;Acc:ZDB-GENE-020111-3]
ENSDARG00000042816	mmp9	8:24260272-24274708	20.6142	37.8201	0.875517	2.76383	5e-05	0.00170302	matrix metallopeptidase 9 [Source:ZFIN;Acc:ZDB-GENE-040426-2132]
ENSDARG00000042826	egr2b	12:8445994-8466435	1.0722	2.45761	1.19669	1.89745	0.0028	0.0404082	early growth response 2b [Source:ZFIN;Acc:ZDB-GENE-980526-283]
ENSDARG00000042894	tyms	7:71293903-71300188	11.0165	18.3519	0.736266	2.06471	0.0004	0.00932752	thymidylate synthetase [Source:ZFIN;Acc:ZDB-GENE-040426-59]
ENSDARG00000042925	mfng	22:15225143-15254255	12.7849	20.802	0.702283	2.17491	5e-05	0.00170302	MFNG O-fucosylpeptide 3-beta-N-acetylglucosaminyltransferase [Source:ZFIN;Acc:ZDB-GENE-041130-1]
ENSDARG00000042934	ctgfa	20:25441723-25444400	4.56654	7.48256	0.712428	1.80539	0.00215	0.0332963	connective tissue growth factor a [Source:ZFIN;Acc:ZDB-GENE-030131-102]
ENSDARG00000042980	cyp2p7	20:25669603-25674720	3.07118	5.46947	0.832607	1.7353	0.00335	0.0458096	cytochrome P450, family 2, subfamily P, polypeptide 7 [Source:ZFIN;Acc:ZDB-GENE-041001-155]
ENSDARG00000043081	ctsz	6:49772718-49782709	79.3635	128.352	0.693559	2.50494	5e-05	0.00170302	cathepsin Z [Source:ZFIN;Acc:ZDB-GENE-041010-139]
ENSDARG00000043093	mpeg1.2	8:19325654-19329417	26.699	42.3818	0.666655	2.27625	5e-05	0.00170302	macrophage expressed 1, tandem duplicate 2 [Source:ZFIN;Acc:ZDB-GENE-050522-305]
ENSDARG00000043237	nfil3-2	3:13933318-13935340	4.64371	37.4406	3.01125	7.3549	5e-05	0.00170302	nuclear factor, interleukin 3 regulated, member 2 [Source:ZFIN;Acc:ZDB-GENE-110929-1]
ENSDARG00000043475	tagapb	20:13752494-13826534	17.5188	27.315	0.64079	2.06	0.00035	0.00834338	T-cell activation RhoGTPase activating protein b [Source:ZFIN;Acc:ZDB-GENE-040724-50]
ENSDARG00000043531	jun	20:15653153-15655103	51.0408	79.8589	0.645801	2.25019	0.00015	0.00435107	jun proto-oncogene [Source:ZFIN;Acc:ZDB-GENE-030131-7859]
ENSDARG00000043586	fas	17:23599899-23611796	20.3699	36.2747	0.832527	2.26349	0.0003	0.00738523	Fas cell surface death receptor [Source:ZFIN;Acc:ZDB-GENE-061019-2]
ENSDARG00000043795	arhgdia	3:59608350-59656108	111.278	155.672	0.484343	1.76268	0.0023	0.0350061	Rho GDP dissociation inhibitor (GDI) alpha [Source:ZFIN;Acc:ZDB-GENE-040426-2816]
ENSDARG00000043806	postna	10:25808692-25856141	2.56329	9.84609	1.94155	3.30548	5e-05	0.00170302	periostin, osteoblast specific factor a [Source:ZFIN;Acc:ZDB-GENE-091113-23]
ENSDARG00000043923	sox9b	3:62341795-62372107	15.3496	38.1517	1.31355	4.49982	5e-05	0.00170302	SRY (sex determining region Y)-box 9b [Source:ZFIN;Acc:ZDB-GENE-001103-2]
ENSDARG00000043932	stmn4l	17:12544465-12554996	30.1307	46.2235	0.617394	1.98291	0.00065	0.0138544	stathmin-like 4, like [Source:ZFIN;Acc:ZDB-GENE-040718-301]
ENSDARG00000044010	loxl2a	10:20448330-20490054	5.23065	9.12658	0.803083	2.36103	5e-05	0.00170302	lysyl oxidase-like 2a [Source:ZFIN;Acc:ZDB-GENE-070818-1]
ENSDARG00000044039	stx11a	17:7570285-7575859	3.34446	6.31669	0.917396	2.02428	0.0005	0.0112467	syntaxin 11a [Source:ZFIN;Acc:ZDB-GENE-040426-2564]
ENSDARG00000044129	si:ch211-214p16.1	17:25567095-25568467	234.463	366.655	0.64506	2.33026	5e-05	0.00170302	si:ch211-214p16.1 [Source:ZFIN;Acc:ZDB-GENE-030616-606]
ENSDARG00000044212	CR735126.1	19:37955767-37979726	1.7879	2.71091	0.600514	1.93802	0.0008	0.0162347
ENSDARG00000044254	anxa3b	10:9414033-9436174	118.406	174.771	0.561724	1.99043	0.0003	0.00738523	annexin A3b [Source:ZFIN;Acc:ZDB-GENE-041114-128]
ENSDARG00000044556	pacs1a	21:27477163-27518650	3.10496	5.09667	0.714982	1.97256	0.0008	0.0162347	phosphofurin acidic cluster sorting protein 1a [Source:ZFIN;Acc:ZDB-GENE-050208-244]
ENSDARG00000044612	c1qb	21:22675701-22678692	35.7017	67.6112	0.921269	3.01244	5e-05	0.00170302	complement component 1, q subcomponent, B chain [Source:ZFIN;Acc:ZDB-GENE-040801-223]
ENSDARG00000044613	c1qa	21:22685351-22688375	22.9745	53.8781	1.22966	3.8216	5e-05	0.00170302	complement component 1, q subcomponent, A chain [Source:ZFIN;Acc:ZDB-GENE-050522-86]
ENSDARG00000044694	FYB (1 of 2)	21:19807557-19829715	20.9828	39.859	0.925702	2.40848	0.0001	0.00310443	si:ch211-147j13.3 [Source:ZFIN;Acc:ZDB-GENE-091204-85]
ENSDARG00000044755	GCNT4 (2 of 3)	21:15737244-15745388	5.32256	9.12208	0.777243	1.83516	0.0021	0.0327465	si:dkeyp-87d8.8 [Source:ZFIN;Acc:ZDB-GENE-041111-161]
ENSDARG00000044775	fut7	21:13580160-13584718	1.22881	3.17399	1.36904	1.92135	0.0031	0.0433531	fucosyltransferase 7 (alpha (1,3) fucosyltransferase) [Source:ZFIN;Acc:ZDB-GENE-060929-997]
ENSDARG00000045003	vsg1	11:6046486-6051235	13.7439	19.7988	0.526621	1.67327	0.0034	0.0461211	vessel-specific 1 [Source:ZFIN;Acc:ZDB-GENE-060616-96]
ENSDARG00000045230	cox6b1	24:39718205-39722738	73.5312	141.052	0.939798	3.05178	5e-05	0.00170302	cytochrome c oxidase subunit VIb polypeptide 1 [Source:ZFIN;Acc:ZDB-GENE-040718-448]
ENSDARG00000045391	cd226	24:14969795-14987412	5.76635	9.69003	0.748842	1.865	0.00195	0.0312461	CD226 molecule [Source:ZFIN;Acc:ZDB-GENE-070112-1322]
ENSDARG00000045513	taf3	4:25095029-25179260	15.4159	21.6385	0.489174	1.75774	0.00295	0.0418892	TAF3 RNA polymerase II, TATA box binding protein (TBP)-associated facto [Source:ZFIN;Acc:ZDB-GENE-030131-6406]
ENSDARG00000045530	si:ch211-244b2.4	4:26107182-26130947	8.12594	12.7278	0.647377	1.8814	0.001	0.0191469	si:ch211-244b2.4 [Source:ZFIN;Acc:ZDB-GENE-030131-8699]
ENSDARG00000045561	dram1	4:17673436-17680905	30.1712	81.0907	1.42636	4.48236	5e-05	0.00170302	DNA-damage regulated autophagy modulator 1 [Source:ZFIN;Acc:ZDB-GENE-041010-147]
ENSDARG00000045580	lum	4:16362631-16365316	9.0302	16.8448	0.899473	2.40695	5e-05	0.00170302	lumican [Source:ZFIN;Acc:ZDB-GENE-040625-24]
ENSDARG00000045661	irf7	25:25451710-25455877	33.1194	162.202	2.29205	7.34594	5e-05	0.00170302	interferon regulatory factor 7 [Source:ZFIN;Acc:ZDB-GENE-040426-1518]
ENSDARG00000045803	mfge8b	25:19051374-19095449	10.8909	16.4166	0.592032	2.0126	0.0006	0.0130346	milk fat globule-EGF factor 8 protein b [Source:ZFIN;Acc:ZDB-GENE-070209-137]
ENSDARG00000045980	cst14b.1	5:4081427-4091680	30.6942	85.4912	1.47781	4.98015	5e-05	0.00170302	cystatin 14b, tandem duplicate 1 [Source:ZFIN;Acc:ZDB-GENE-061013-189]
ENSDARG00000045999	saa	7:12688762-12703714	3.99666	145.075	5.18186	8.78237	5e-05	0.00170302	serum amyloid A [Source:ZFIN;Acc:ZDB-GENE-040927-15]
ENSDARG00000051795	si:dkeyp-110c12.3	25:19583010-19595950	1.05165	2.59096	1.30083	2.04525	0.0013	0.0233518	si:dkeyp-110c12.3 [Source:ZFIN;Acc:ZDB-GENE-131126-68]
ENSDARG00000052157	il12rb2	6:34925213-34942307	1.6585	3.25187	0.971391	1.84311	0.002	0.0317223	interleukin 12 receptor, beta 2a [Source:ZFIN;Acc:ZDB-GENE-080107-3]
ENSDARG00000052322	tlr5b	20:51658808-51663737	2.28343	3.9384	0.786409	1.82336	0.00285	0.0408976	toll-like receptor 5b [Source:ZFIN;Acc:ZDB-GENE-040219-15]
ENSDARG00000052396	pkz	13:49876642-49886893	6.05032	20.5901	1.76687	5.12018	5e-05	0.00170302	protein kinase containing Z-DNA binding domains [Source:ZFIN;Acc:ZDB-GENE-050301-2]
ENSDARG00000052470	igfbp2a	6:18861318-18891956	0.604181	1.81459	1.58659	1.94488	0.00195	0.0312461	insulin-like growth factor binding protein 2a [Source:ZFIN;Acc:ZDB-GENE-000125-12]
ENSDARG00000052556	fgfrl1b	14:41233081-41311494	2.05238	4.35901	1.0867	2.66514	5e-05	0.00170302	fibroblast growth factor receptor-like 1b [Source:ZFIN;Acc:ZDB-GENE-050201-3]
ENSDARG00000053204	snx22	25:5865386-5883645	4.71653	9.66103	1.03445	2.11367	0.00025	0.00644297	sorting nexin 22 [Source:ZFIN;Acc:ZDB-GENE-060825-154]
ENSDARG00000053293	ftr14	2:43281728-43286282	5.82132	11.6165	0.996759	2.84173	5e-05	0.00170302	finTRIM family, member 14 [Source:ZFIN;Acc:ZDB-GENE-060512-201]
ENSDARG00000053366	ftr12	2:42866576-42869586	0.594342	3.22139	2.43832	3.22851	5e-05	0.00170302	finTRIM family, member 12 [Source:ZFIN;Acc:ZDB-GENE-070912-196]
ENSDARG00000053387	si:ch211-276k2.2	22:35455329-35467696	2.15743	29.3802	3.76746	4.56898	5e-05	0.00170302	si:ch211-276k2.2 [Source:ZFIN;Acc:ZDB-GENE-081105-158]
ENSDARG00000053542	kctd12.2	1:33563356-33564835	22.7307	41.6722	0.874446	2.90862	5e-05	0.00170302	potassium channel tetramerisation domain containing 12.2 [Source:ZFIN;Acc:ZDB-GENE-060117-4]
ENSDARG00000053836	si:ch211-284o19.8	2:37868666-37882208	2.02491	17.7682	3.13337	5.53404	5e-05	0.00170302	si:ch211-284o19.8 [Source:ZFIN;Acc:ZDB-GENE-070912-289]
ENSDARG00000054418	ssuh2.2	22:31010537-31024596	23.8159	50.9736	1.09783	3.53852	5e-05	0.00170302	ssu-2 homolog, tandem duplicate 2 [Source:ZFIN;Acc:ZDB-GENE-060421-4694]
ENSDARG00000054540	imp4	5:26247036-26251887	13.0448	21.4358	0.71654	2.00051	0.00055	0.012143	IMP4, U3 small nucleolar ribonucleoprotein, homolog (yeast) [Source:ZFIN;Acc:ZDB-GENE-040718-474]
ENSDARG00000054542	IL12B (2 of 4)	21:35255585-35269628	2.83627	9.09416	1.68095	2.9891	5e-05	0.00170302	interleukin 12B, b [Source:ZFIN;Acc:ZDB-GENE-030131-7937]
ENSDARG00000054610	coro1a	3:30795521-30810520	77.6798	157.107	1.01614	3.70441	5e-05	0.00170302	coronin, actin binding protein, 1A [Source:ZFIN;Acc:ZDB-GENE-030131-9512]
ENSDARG00000054847	xcr1a.1	23:40065254-40066873	12.552	29.6787	1.24151	3.09813	5e-05	0.00170302	chemokine (C motif) receptor 1a, duplicate 1 [Source:ZFIN;Acc:ZDB-GENE-070302-6]
ENSDARG00000054942	lgals2a	3:28808782-28829415	19.2267	44.0695	1.19667	3.18496	5e-05	0.00170302	lectin, galactoside-binding, soluble, 2a [Source:ZFIN;Acc:ZDB-GENE-050318-2]
ENSDARG00000055009	col4a1	9:8652641-8691828	9.2047	12.6614	0.459992	1.66039	0.00375	0.0492587	collagen, type IV, alpha 1 [Source:ZFIN;Acc:ZDB-GENE-081105-114]
ENSDARG00000055120	ctsba	17:32670419-32684022	185.794	267.189	0.524151	1.7994	0.00205	0.0322138	cathepsin Ba [Source:ZFIN;Acc:ZDB-GENE-040426-2650]
ENSDARG00000055129	pim3	25:29219403-29223895	59.347	84.9233	0.516986	1.86152	0.0016	0.0271573	Pim-3 proto-oncogene, serine/threonine kinase [Source:ZFIN;Acc:ZDB-GENE-050809-111]
ENSDARG00000055186	ccr9a	2:32813654-32815865	53.912	102.273	0.923752	3.16926	5e-05	0.00170302	chemokine (C-C motif) receptor 9a [Source:ZFIN;Acc:ZDB-GENE-060130-125]
ENSDARG00000055226	slc7a7	7:19310076-19335574	6.3919	11.1609	0.804137	2.26959	5e-05	0.00170302	solute carrier family 7 (amino acid transporter light chain, y+L system), member 7 [Source:ZFIN;Acc:ZDB-GENE-051127-5]
ENSDARG00000055276	rel	13:25665060-25689375	16.2716	23.5118	0.531031	1.79511	0.00165	0.0277971	v-rel avian reticuloendotheliosis viral oncogene homolog [Source:ZFIN;Acc:ZDB-GENE-040718-255]
ENSDARG00000055284	afap1	12:22701999-22797549	3.93048	5.83729	0.570596	1.70792	0.00285	0.0408976	actin filament associated protein 1 [Source:ZFIN;Acc:ZDB-GENE-100316-6]
ENSDARG00000055290	mpeg1.1	8:29700877-29704389	97.7228	137.65	0.494236	1.79581	0.0022	0.0339157	macrophage expressed 1, tandem duplicate 1 [Source:ZFIN;Acc:ZDB-GENE-030131-7347]
ENSDARG00000055359	si:dkey-68o6.2	3:24406474-24424711	3.38322	6.55481	0.954155	2.49484	0.00015	0.00435107	SP110 nuclear body protein, tandem duplicate 1 [Source:ZFIN;Acc:ZDB-GENE-141212-239]
ENSDARG00000055365	si:dkey-25e12.3	20:26644592-26652143	13.8376	25.0883	0.858419	2.48057	5e-05	0.00170302	si:dkey-25e12.3 [Source:ZFIN;Acc:ZDB-GENE-041001-132]
ENSDARG00000055504	CD68	7:19231023-19239661	214.646	357.58	0.73631	2.6221	5e-05	0.00170302	si:ch211-212k18.7 [Source:ZFIN;Acc:ZDB-GENE-030131-1312]
ENSDARG00000055550	FO834888.1	21:8440543-8446168	3.78795	7.56031	0.997027	2.10851	0.0004	0.00932752
ENSDARG00000055644	zgc:101788	6:39100860-39107944	36.3306	61.4441	0.758089	2.62934	5e-05	0.00170302	protease, serine, 60.2 [Source:ZFIN;Acc:ZDB-GENE-050320-109]
ENSDARG00000055713	fmnl1a	3:37055827-37093442	7.61201	11.486	0.593534	2.06499	0.00045	0.0103044	formin-like 1a [Source:ZFIN;Acc:ZDB-GENE-120215-83]
ENSDARG00000055750	foxp3a	8:25697169-25710403	1.64915	4.8071	1.54344	2.8949	5e-05	0.00170302	forkhead box P3a [Source:ZFIN;Acc:ZDB-GENE-061116-2]
ENSDARG00000055759	efhd2	8:25799482-25827049	31.6078	43.5745	0.463202	1.65179	0.0038	0.0496908	EF-hand domain family, member D2 [Source:ZFIN;Acc:ZDB-GENE-060531-152]
ENSDARG00000055856	tor1l1	23:37428055-37433465	6.21745	12.7034	1.03082	2.25897	0.0002	0.00540798	torsin family 1 like 1 [Source:ZFIN;Acc:ZDB-GENE-080723-36]
ENSDARG00000055901	steap4	16:27800248-27814549	5.19047	12.9136	1.31495	3.71277	5e-05	0.00170302	STEAP family member 4 [Source:ZFIN;Acc:ZDB-GENE-070424-244]
ENSDARG00000055955	lcp2a	21:30269651-30310920	12.4328	21.1933	0.769456	2.51757	5e-05	0.00170302	lymphocyte cytosolic protein 2a [Source:ZFIN;Acc:ZDB-GENE-041114-97]
ENSDARG00000056065	mov10b.2	8:27611552-27637626	7.4853	14.0974	0.913303	2.916	5e-05	0.00170302	Moloney leukemia virus 10b, tandem duplicate 2 [Source:ZFIN;Acc:ZDB-GENE-060526-371]
ENSDARG00000056108	ndufa4	12:9842649-9846483	1.47257	14.2873	3.27833	5.36039	5e-05	0.00170302	NADH dehydrogenase (ubiquinone) 1 alpha subcomplex, 4 [Source:ZFIN;Acc:ZDB-GENE-040426-1962]
ENSDARG00000056281	cyb561a3a	5:26820871-26829063	36.3559	56.2796	0.630421	2.04885	0.0001	0.00310443	cytochrome b561 family, member A3a [Source:ZFIN;Acc:ZDB-GENE-060526-374]
ENSDARG00000056376	ankrd37	1:17002488-17005836	1.75572	4.32211	1.29967	2.04998	0.00125	0.0227755	ankyrin repeat domain 37 [Source:ZFIN;Acc:ZDB-GENE-070308-1]
ENSDARG00000056407	irf8	18:30589690-30595595	27.6799	55.7622	1.01045	3.48496	5e-05	0.00170302	interferon regulatory factor 8 [Source:ZFIN;Acc:ZDB-GENE-040718-367]
ENSDARG00000056453	afap1l1b	21:30381338-30431210	1.68839	3.95072	1.22647	2.04404	0.00095	0.0184325	actin filament associated protein 1-like 1b [Source:ZFIN;Acc:ZDB-GENE-061013-428]
ENSDARG00000056499	ca6	23:22708355-22724128	52.4243	74.9478	0.515651	1.7838	0.00135	0.0239746	carbonic anhydrase VI [Source:ZFIN;Acc:ZDB-GENE-030131-7091]
ENSDARG00000056624	figf	11:29642653-29669600	16.7556	26.3729	0.654413	1.93082	0.001	0.0191469	c-fos induced growth factor [Source:ZFIN;Acc:ZDB-GENE-070810-6]
ENSDARG00000056625	trpc6a	21:22764651-22775844	0.515687	1.15938	1.16878	1.66766	0.0037	0.0488862	transient receptor potential cation channel, subfamily C, member 6a [Source:ZFIN;Acc:ZDB-GENE-040724-114]
ENSDARG00000056627	cxcl14	14:24103553-24113428	32.5388	54.2087	0.736363	2.4864	5e-05	0.00170302	chemokine (C-X-C motif) ligand 14 [Source:ZFIN;Acc:ZDB-GENE-000619-1]
ENSDARG00000056639	rltpr	18:22313568-22407305	6.88821	9.79601	0.508066	1.74179	0.00295	0.0418892	RGD motif, leucine rich repeats, tropomodulin domain and proline-rich containing [Source:ZFIN;Acc:ZDB-GENE-050419-197]
ENSDARG00000056795	serpine1	7:25994390-25998821	1.32886	2.6773	1.01059	1.71557	0.0034	0.0461211	serpin peptidase inhibitor, clade E (nexin, plasminogen activator inhibitor type 1), member 1 [Source:ZFIN;Acc:ZDB-GENE-070912-60]
ENSDARG00000056804	IL4I1	15:21758655-21766585	3.48537	22.4819	2.68938	6.88619	5e-05	0.00170302	si:dkey-40g16.6 [Source:ZFIN;Acc:ZDB-GENE-030131-9110]
ENSDARG00000056874	lygl1	14:20595819-20601254	142.937	293.521	1.03809	3.70377	5e-05	0.00170302	lysozyme g-like 1 [Source:ZFIN;Acc:ZDB-GENE-040718-461]
ENSDARG00000056976	ifit16	17:23578180-23596602	4.47655	16.9822	1.92356	5.06505	5e-05	0.00170302	interferon-induced protein with tetratricopeptide repeats 16 [Source:ZFIN;Acc:ZDB-GENE-131120-86]
ENSDARG00000057032	ppm1nb	21:21331277-21336606	4.6857	7.98383	0.768816	2.02718	0.0008	0.0162347	protein phosphatase, Mg2+/Mn2+ dependent, 1Nb (putative) [Source:ZFIN;Acc:ZDB-GENE-071004-34]
ENSDARG00000057173	ifit8	13:17563852-17566166	1.92187	28.9807	3.91451	8.67831	5e-05	0.00170302	interferon-induced protein with tetratricopeptide repeats 8 [Source:ZFIN;Acc:ZDB-GENE-051127-17]
ENSDARG00000057575	pnp4a	11:24052513-24060085	2.38575	5.38772	1.17523	2.23314	0.0005	0.0112467	purine nucleoside phosphorylase 4a [Source:ZFIN;Acc:ZDB-GENE-040625-83]
ENSDARG00000057974	parp12b	4:9812836-9821603	42.2793	69.9789	0.726968	2.4202	5e-05	0.00170302	poly (ADP-ribose) polymerase family, member 12b [Source:ZFIN;Acc:ZDB-GENE-030131-2617]
ENSDARG00000058045	tlr21	16:11895151-11898206	6.44825	9.81263	0.605732	1.76274	0.0019	0.0307111	toll-like receptor 21 [Source:ZFIN;Acc:ZDB-GENE-040220-4]
ENSDARG00000058128	msna	5:21629352-21670237	40.6427	71.4859	0.814662	2.96282	5e-05	0.00170302	moesin a [Source:ZFIN;Acc:ZDB-GENE-021211-2]
ENSDARG00000058160	tnfaip2b	13:7109820-7121500	7.75185	12.7608	0.719111	1.88527	0.00115	0.021414	tumor necrosis factor, alpha-induced protein 2b [Source:ZFIN;Acc:ZDB-GENE-081107-56]
ENSDARG00000058389	ccl19a.1	5:12837289-12892362	19.6677	71.1698	1.85543	1.86004	0.0029	0.0414396	chemokine (C-C motif) ligand 19a, tandem duplicate 1 [Source:ZFIN;Acc:ZDB-GENE-060526-181]
ENSDARG00000058413	rnaset2l	15:20459576-20464693	12.1126	21.2014	0.807648	2.00743	0.0006	0.0130346	ribonuclease T2, like [Source:ZFIN;Acc:ZDB-GENE-090819-2]
ENSDARG00000058533	pole	5:12243422-12304689	2.16631	3.27636	0.596855	1.78823	0.0019	0.0307111	polymerase (DNA directed), epsilon [Source:ZFIN;Acc:ZDB-GENE-070705-557]
ENSDARG00000058647	hck	23:7571970-7611988	8.66825	14.8513	0.77678	1.84543	0.00245	0.0367392	HCK proto-oncogene, Src family tyrosine kinase [Source:ZFIN;Acc:ZDB-GENE-090313-72]
ENSDARG00000058731	slc2a6	8:12816820-12829697	10.9437	30.9909	1.50174	3.46696	5e-05	0.00170302	solute carrier family 2 (facilitated glucose transporter), member 6 [Source:ZFIN;Acc:ZDB-GENE-081104-301]
ENSDARG00000059054	pdk2b	19:5741273-5769491	4.35122	16.3965	1.91389	4.40904	5e-05	0.00170302	pyruvate dehydrogenase kinase, isozyme 2b [Source:ZFIN;Acc:ZDB-GENE-040426-939]
ENSDARG00000059294	marco	9:796082-813878	22.5651	43.6047	0.950393	3.29638	5e-05	0.00170302	macrophage receptor with collagenous structure [Source:ZFIN;Acc:ZDB-GENE-120514-2]
ENSDARG00000059363	TGFBR2 (2 of 2)	19:1280246-1297680	7.04766	10.2843	0.545235	1.81098	0.00205	0.0322138	transforming growth factor beta receptor 2 [Source:HGNC Symbol;Acc:HGNC:11773]
ENSDARG00000059370	nr1d4b	11:1939299-1970845	1.49262	2.6514	0.828901	1.91106	0.00095	0.0184325	nuclear receptor subfamily 1, group D, member 4b [Source:ZFIN;Acc:ZDB-GENE-080403-6]
ENSDARG00000059646	nt5dc2	8:23617884-23635491	23.1295	38.5186	0.735821	2.44072	5e-05	0.00170302	5'-nucleotidase domain containing 2 [Source:ZFIN;Acc:ZDB-GENE-060810-17]
ENSDARG00000059693	adam19a	7:60992891-61221595	1.85534	3.26133	0.813773	1.9996	0.0009	0.0177503	ADAM metallopeptidase domain 19a [Source:ZFIN;Acc:ZDB-GENE-070813-1]
ENSDARG00000060072	abi3a	3:33264227-33286112	8.97772	17.1867	0.936871	2.63689	5e-05	0.00170302	ABI family, member 3a [Source:ZFIN;Acc:ZDB-GENE-060929-958]
ENSDARG00000060322	zgc:153654	2:36931950-36936252	15.8492	66.0801	2.0598	6.80465	5e-05	0.00170302	zgc:153654 [Source:ZFIN;Acc:ZDB-GENE-060929-1102]
ENSDARG00000060566	cluhb	21:39320861-39375910	0.0852482	1.57244	4.20519	3.29574	5e-05	0.00170302	clustered mitochondria (cluA/CLU1) homolog b [Source:ZFIN;Acc:ZDB-GENE-091113-48]
ENSDARG00000061177	mov10b.1	8:27640104-27667956	12.7931	47.1534	1.882	6.38978	5e-05	0.00170302	Moloney leukemia virus 10b, tandem duplicate 1 [Source:ZFIN;Acc:ZDB-GENE-030131-9089]
ENSDARG00000061191	plekho1a	19:42797848-42821953	1.27268	2.56076	1.0087	1.85057	0.003	0.0423625	pleckstrin homology domain containing, family O member 1a [Source:ZFIN;Acc:ZDB-GENE-060503-433]
ENSDARG00000061222	uba7	6:52948856-53038573	17.0725	27.3768	0.68128	2.34403	5e-05	0.00170302	ubiquitin-like modifier activating enzyme 7 [Source:ZFIN;Acc:ZDB-GENE-121120-4]
ENSDARG00000061223	ogfrl1	13:27768217-27786046	0.73665	1.91261	1.37649	2.36861	0.00015	0.00435107	opioid growth factor receptor-like 1 [Source:ZFIN;Acc:ZDB-GENE-061207-32]
ENSDARG00000061436	col6a2	11:33658555-33697516	10.6006	16.5573	0.643326	2.1437	0.0001	0.00310443	collagen, type VI, alpha 2 [Source:ZFIN;Acc:ZDB-GENE-070501-7]
ENSDARG00000061468	ncaph	5:27659501-27670792	3.87514	6.27202	0.694681	1.89594	0.0014	0.0246047	non-SMC condensin I complex, subunit H [Source:ZFIN;Acc:ZDB-GENE-070112-652]
ENSDARG00000061710	map3k8	12:23526326-23537669	4.80469	8.18687	0.768868	1.96136	0.001	0.0191469	mitogen-activated protein kinase kinase kinase 8 [Source:ZFIN;Acc:ZDB-GENE-100316-8]
ENSDARG00000061717	CYTIP	9:5321982-5332252	10.1207	15.2657	0.592983	1.84061	0.0013	0.0233518
ENSDARG00000061784	arhgap25	5:20670413-20704122	4.51776	7.16648	0.665657	2.10334	0.0003	0.00738523	Rho GTPase activating protein 25 [Source:ZFIN;Acc:ZDB-GENE-060526-210]
ENSDARG00000062040	atp8b5a	5:18740498-18792646	4.15434	6.32547	0.606554	1.79061	0.00185	0.0302882	ATPase, class I, type 8B, member 5a [Source:ZFIN;Acc:ZDB-GENE-060531-48]
ENSDARG00000062049	hmha1b	22:17586857-17627936	15.4686	27.3415	0.821754	2.82006	5e-05	0.00170302	histocompatibility (minor) HA-1 b [Source:ZFIN;Acc:ZDB-GENE-071213-2]
ENSDARG00000062222	mxra8a	11:24192306-24221170	10.3258	15.8168	0.61521	2.04672	0.0003	0.00738523	matrix-remodelling associated 8a [Source:ZFIN;Acc:ZDB-GENE-060503-671]
ENSDARG00000062328	rasgrp2	21:28376827-28406644	0.35798	0.91031	1.34648	1.84239	0.00225	0.0344255	RAS guanyl releasing protein 2 (calcium and DAG-regulated) [Source:ZFIN;Acc:ZDB-GENE-091118-124]
ENSDARG00000062748	pkn1b	3:5868578-5919580	5.76596	10.0738	0.804981	2.54662	5e-05	0.00170302	protein kinase N1b [Source:ZFIN;Acc:ZDB-GENE-070424-87]
ENSDARG00000062788	irg1l	14:11121037-11124596	73.0401	161.733	1.14685	2.35702	5e-05	0.00170302	immunoresponsive gene 1, like [Source:ZFIN;Acc:ZDB-GENE-061103-301]
ENSDARG00000063283	abi3b	12:5457846-5470270	5.55295	10.695	0.945604	2.27454	0.0003	0.00738523	ABI family, member 3b [Source:ZFIN;Acc:ZDB-GENE-121214-259]
ENSDARG00000063612	antxr1c	12:2642569-2709913	5.3056	8.40969	0.664537	2.20097	0.00025	0.00644297	anthrax toxin receptor 1c [Source:ZFIN;Acc:ZDB-GENE-090514-5]
ENSDARG00000067566	sftpbb	5:68074380-68105544	81.5797	129.46	0.666228	2.41171	5e-05	0.00170302	surfactant protein Bb [Source:ZFIN;Acc:ZDB-GENE-060526-155]
ENSDARG00000067672	card9	5:50510223-50519640	4.86241	15.5854	1.68045	4.6183	5e-05	0.00170302	caspase recruitment domain family, member 9 [Source:ZFIN;Acc:ZDB-GENE-060531-94]
ENSDARG00000067711	parvg	25:4942013-4958111	11.9232	20.9242	0.811397	2.35619	0.0001	0.00310443	parvin, gamma [Source:ZFIN;Acc:ZDB-GENE-070410-67]
ENSDARG00000067797	spi1a	25:35048602-35067306	10.8937	24.3533	1.16062	3.74553	5e-05	0.00170302	Spi-1 proto-oncogene a [Source:ZFIN;Acc:ZDB-GENE-060825-351]
ENSDARG00000067966	fem1a	2:58742756-58744714	15.5258	24.0569	0.631779	2.03189	0.00055	0.012143	fem-1 homolog a (C. elegans) [Source:ZFIN;Acc:ZDB-GENE-030131-5824]
ENSDARG00000067992	si:dkey-31e10.5	1:9982408-9985625	2.89426	6.46856	1.16025	2.25092	0.00025	0.00644297	si:dkey-31e10.5 [Source:ZFIN;Acc:ZDB-GENE-121214-76]
ENSDARG00000068194	klf9	5:25475076-25478012	11.4237	45.3041	1.98761	5.24757	5e-05	0.00170302	Kruppel-like factor 9 [Source:ZFIN;Acc:ZDB-GENE-060526-244]
ENSDARG00000068233	CD53	5:26269426-26279168	44.6709	91.9219	1.04107	3.51614	5e-05	0.00170302	zgc:64051 [Source:ZFIN;Acc:ZDB-GENE-040426-1349]
ENSDARG00000068303	zgc:171509	18:39079744-39084023	3.63734	7.66926	1.0762	1.77663	0.0025	0.0372418	zgc:171509 [Source:ZFIN;Acc:ZDB-GENE-080219-48]
ENSDARG00000068367	nfkbie	20:51461164-51494683	29.8499	43.9375	0.557725	1.91866	0.001	0.0191469	nuclear factor of kappa light polypeptide gene enhancer in B-cells inhibitor, epsilon [Source:ZFIN;Acc:ZDB-GENE-061215-132]
ENSDARG00000068516	hapln1b	10:43441819-43506534	0.671473	13.1025	4.28637	3.68342	5e-05	0.00170302	hyaluronan and proteoglycan link protein 1b [Source:ZFIN;Acc:ZDB-GENE-050920-1]
ENSDARG00000068653	rhoga	15:38300378-38316735	4.94672	10.1686	1.03957	2.0139	0.00115	0.021414	ras homolog family member Ga [Source:ZFIN;Acc:ZDB-GENE-060503-820]
ENSDARG00000068729	eif2ak2	13:49894507-49921052	6.65128	11.3621	0.772526	2.24027	0.00015	0.00435107	eukaryotic translation initiation factor 2-alpha kinase 2 [Source:ZFIN;Acc:ZDB-GENE-080422-1]
ENSDARG00000068760	tnks1bp1	5:5953585-6004893	48.1585	66.7263	0.470464	1.68845	0.00365	0.0484459	tankyrase 1 binding protein 1 [Source:ZFIN;Acc:ZDB-GENE-050208-317]
ENSDARG00000068894	nrip1b	10:38312797-38372376	5.10816	21.9873	2.1058	7.96876	5e-05	0.00170302	nuclear receptor interacting protein 1b [Source:ZFIN;Acc:ZDB-GENE-030131-4173]
ENSDARG00000068939	XAF1	15:29221670-29384191	54.7576	97.6751	0.834933	2.21349	0.0002	0.00540798	XIAP associated factor 1 [Source:ZFIN;Acc:ZDB-GENE-060929-840]
ENSDARG00000068993	TNFRSF14 (4 of 8)	8:22334669-22348557	27.5385	44.1449	0.680799	1.73585	0.003	0.0423625	zgc:153631 [Source:ZFIN;Acc:ZDB-GENE-060825-208]
ENSDARG00000069025	si:ch211-283g2.2	5:3876534-3897335	1.10421	7.13331	2.69156	3.02761	5e-05	0.00170302	si:ch211-283g2.2 [Source:ZFIN;Acc:ZDB-GENE-060526-151]
ENSDARG00000069046	CABZ01118678.1	1:58386177-58392975	0.488393	1.25317	1.35947	1.67457	0.00295	0.0418892
ENSDARG00000069244	si:ch211-244b2.2	4:26093339-26106612	9.95135	21.1186	1.08555	3.27394	5e-05	0.00170302	si:ch211-244b2.3 [Source:ZFIN;Acc:ZDB-GENE-030131-4737]
ENSDARG00000069377	si:dkey-242g16.2	10:18029853-18031345	8.81314	28.4825	1.69235	3.65332	5e-05	0.00170302	si:dkey-242g16.2 [Source:ZFIN;Acc:ZDB-GENE-030131-8324]
ENSDARG00000069415	col17a1a	1:48923914-48961434	1.06372	2.01981	0.925096	2.13192	0.0002	0.00540798	collagen, type XVII, alpha 1a [Source:ZFIN;Acc:ZDB-GENE-090313-107]
ENSDARG00000069461	rnaseka	7:25776839-25778135	49.4929	74.9077	0.597894	1.92412	0.001	0.0191469	ribonuclease, RNase K a [Source:ZFIN;Acc:ZDB-GENE-060825-301]
ENSDARG00000069808	ostm1	20:32575271-32588157	8.16127	13.2101	0.694772	2.25049	0.00015	0.00435107	osteopetrosis associated transmembrane protein 1 [Source:ZFIN;Acc:ZDB-GENE-081104-270]
ENSDARG00000069823	proca1	15:15509090-15513907	10.3933	17.8137	0.77734	2.39974	5e-05	0.00170302	protein interacting with cyclin A1 [Source:ZFIN;Acc:ZDB-GENE-110418-1]
ENSDARG00000069839	si:ch1073-78m18.1	3:58594755-58620762	14.3027	37.6279	1.39552	3.20662	5e-05	0.00170302	si:ch1073-78m18.1 [Source:ZFIN;Acc:ZDB-GENE-131120-72]
ENSDARG00000069844	irg1	9:22015854-22027176	12.5591	29.4016	1.22716	2.06794	0.00055	0.012143	immunoresponsive 1 homolog (mouse) [Source:ZFIN;Acc:ZDB-GENE-081104-428]
ENSDARG00000069888	cldna	15:2691993-2693936	6.21315	11.3958	0.875111	2.19252	0.0002	0.00540798	claudin a [Source:ZFIN;Acc:ZDB-GENE-010328-1]
ENSDARG00000069941	TDP2 (2 of 2)	16:36947664-36951905	1.8131	4.74621	1.38831	2.61344	5e-05	0.00170302	tyrosyl-DNA phosphodiesterase 2 [Source:HGNC Symbol;Acc:HGNC:17768]
ENSDARG00000069944	p2ry13	15:1174066-1181860	1.07956	2.25593	1.06328	2.03003	0.00105	0.0198611	purinergic receptor P2Y, G-protein coupled, 13 [Source:ZFIN;Acc:ZDB-GENE-110208-5]
ENSDARG00000069961	il21r.1	3:47391447-47409239	9.43552	19.0918	1.01678	3.18636	5e-05	0.00170302	interleukin 21 receptor, tandem duplicate 1 [Source:ZFIN;Acc:ZDB-GENE-080108-6]
ENSDARG00000070057	si:dkey-69o16.5	9:11616425-11624533	2.08094	4.55326	1.12967	1.8218	0.0036	0.0480016	si:dkey-69o16.5 [Source:ZFIN;Acc:ZDB-GENE-081104-432]
ENSDARG00000070132	aste1	16:41620620-41629783	19.8447	35.1813	0.826051	2.72995	5e-05	0.00170302	asteroid homolog 1 (Drosophila) [Source:ZFIN;Acc:ZDB-GENE-060503-520]
ENSDARG00000070317	irge4	16:25907422-25914747	13.0958	21.0384	0.68392	2.05323	0.00045	0.0103044	immunity-related GTPase family, e4 [Source:ZFIN;Acc:ZDB-GENE-051212-2]
ENSDARG00000070480	agr2	19:30814137-30816783	70.9465	109.809	0.630192	2.21864	0.00025	0.00644297	anterior gradient 2 [Source:ZFIN;Acc:ZDB-GENE-050417-214]
ENSDARG00000070668	cd4	16:12020994-12055262	6.26461	14.9141	1.25138	3.47222	5e-05	0.00170302	CD4-1 molecule [Source:ZFIN;Acc:ZDB-GENE-100922-280]
ENSDARG00000070683	dkk3b	25:16036179-16050451	8.32254	13.4713	0.694797	1.82734	0.0013	0.0233518	dickkopf WNT signaling pathway inhibitor 3b [Source:ZFIN;Acc:ZDB-GENE-061207-74]
ENSDARG00000070774	irgf1	19:23712291-23715723	8.038	12.9125	0.683862	1.85337	0.00155	0.0264632	immunity-related GTPase family, f1 [Source:ZFIN;Acc:ZDB-GENE-051212-5]
ENSDARG00000070914	dusp6	25:18229897-18234103	42.2237	59.7979	0.50204	1.77159	0.0017	0.0284041	dual specificity phosphatase 6 [Source:ZFIN;Acc:ZDB-GENE-030613-1]
ENSDARG00000071113	xirp2a	6:9934701-9998111	9.07821	13.4153	0.563398	1.89261	0.00125	0.0227755	xin actin binding repeat containing 2a [Source:ZFIN;Acc:ZDB-GENE-040108-7]
ENSDARG00000071251	ppp1r18	19:824135-840721	2.75213	5.44564	0.984551	3.04625	5e-05	0.00170302	protein phosphatase 1, regulatory subunit 18 [Source:ZFIN;Acc:ZDB-GENE-060503-350]
ENSDARG00000071437	ptprc	22:22962426-22986035	0	6.46928	inf	#NAME?	5e-05	0.00170302	protein tyrosine phosphatase, receptor type, C [Source:ZFIN;Acc:ZDB-GENE-050208-585]
ENSDARG00000071446	zgc:153659	24:39800212-39809618	19.1048	87.9679	2.20304	3.91849	5e-05	0.00170302	zgc:153659 [Source:ZFIN;Acc:ZDB-GENE-060825-311]
ENSDARG00000071461	igl3c3	24:38323205-38325030	11.2822	26.483	1.23102	2.60145	5e-05	0.00170302	immunoglobulin light 3 constant 3 [Source:ZFIN;Acc:ZDB-GENE-091117-7]
ENSDARG00000071491	nrros	24:28331803-28340655	1.81728	3.98974	1.13452	2.27064	0.00025	0.00644297	negative regulator of reactive oxygen species [Source:ZFIN;Acc:ZDB-GENE-040808-36]
ENSDARG00000071543	SHISA4 (4 of 4)	22:10545377-10550512	29.3821	78.9162	1.42538	4.39939	5e-05	0.00170302	si:dkey-42i9.7 [Source:ZFIN;Acc:ZDB-GENE-050208-731]
ENSDARG00000073684	quo	6:1895786-1958852	4.95491	8.60872	0.79694	2.68752	5e-05	0.00170302	quattro [Source:ZFIN;Acc:ZDB-GENE-030131-9944]
ENSDARG00000073711	mmrn2b	12:25853281-25857317	2.96038	4.93824	0.738218	1.88495	0.0013	0.0233518	multimerin 2b [Source:ZFIN;Acc:ZDB-GENE-080415-2]
ENSDARG00000073789	BX537350.1	22:31074038-31083852	8.63958	17.2634	0.998679	3.33631	5e-05	0.00170302
ENSDARG00000073820	zgc:174917	14:11198895-11201331	0.236569	5.56632	4.55639	4.55653	5e-05	0.00170302	zgc:174917 [Source:ZFIN;Acc:ZDB-GENE-070928-42]
ENSDARG00000073994	si:ch211-276k2.1	22:35450196-35453401	6.49559	91.4341	3.8152	8.41527	5e-05	0.00170302	si:ch211-276k2.1 [Source:ZFIN;Acc:ZDB-GENE-081022-201]
ENSDARG00000074014	zgc:194275	17:5807923-5836175	2.5634	6.29343	1.29579	2.55644	0.0001	0.00310443	zgc:194275 [Source:ZFIN;Acc:ZDB-GENE-081022-92]
ENSDARG00000074052	-	1:48880006-48900183	3.4323	21.853	2.67059	6.79446	5e-05	0.00170302	si:ch211-281g13.5 [Source:ZFIN;Acc:ZDB-GENE-090311-7]
ENSDARG00000074136	-	1:48880006-48900183	0.574154	5.09165	3.14863	2.97046	0.0002	0.00540798	zgc:163136 [Source:ZFIN;Acc:ZDB-GENE-070615-14]
ENSDARG00000074217	si:dkey-188i13.6	13:37483567-37489139	82.6827	304.291	1.87979	5.95353	5e-05	0.00170302	si:dkey-188i13.6 [Source:ZFIN;Acc:ZDB-GENE-030131-7410]
ENSDARG00000074283	inpp5d	6:28150254-28201941	12.3503	19.7206	0.675166	2.05735	5e-05	0.00170302	inositol polyphosphate-5-phosphatase D [Source:ZFIN;Acc:ZDB-GENE-100922-30]
ENSDARG00000074322	si:ch211-194m7.3	25:13094885-13097591	18.8924	36.9988	0.969676	2.88115	5e-05	0.00170302	si:ch211-194m7.3 [Source:ZFIN;Acc:ZDB-GENE-131121-19]
ENSDARG00000074360	ftr57	23:5802111-5809506	2.09569	4.00738	0.935234	1.90248	0.00135	0.0239746	finTRIM family, member 57 [Source:ZFIN;Acc:ZDB-GENE-090312-35]
ENSDARG00000074378	junba	1:51098614-51100171	15.4409	40.6765	1.39744	4.22916	5e-05	0.00170302	jun B proto-oncogene a [Source:ZFIN;Acc:ZDB-GENE-040426-2172]
ENSDARG00000074379	knstrn	1:10423576-10433819	3.53616	6.988	0.982695	1.95537	0.0014	0.0246047	kinetochore-localized astrin/SPAG5 binding protein [Source:ZFIN;Acc:ZDB-GENE-081022-187]
ENSDARG00000074572	G3BP2 (2 of 2)	23:44224947-44246512	30.1091	42.5678	0.499562	1.80677	0.00185	0.0302882	zgc:56304 [Source:ZFIN;Acc:ZDB-GENE-040426-2698]
ENSDARG00000074639	COL15A1 (2 of 2)	24:56415-69612	1.49457	4.15424	1.47485	3.26431	5e-05	0.00170302
ENSDARG00000074656	ctssb.1	16:29574509-29578811	36.7494	75.369	1.03625	3.50969	5e-05	0.00170302	cathepsin S, ortholog2, tandem duplicate 1 [Source:ZFIN;Acc:ZDB-GENE-050522-559]
ENSDARG00000074754	si:dkey-188i13.9	13:37512867-37517011	32.9468	128.084	1.95888	5.74465	5e-05	0.00170302	si:dkey-188i13.9 [Source:ZFIN;Acc:ZDB-GENE-090313-211]
ENSDARG00000074782	ADGRG3	7:64707695-64729489	5.07102	11.6745	1.20301	3.08837	5e-05	0.00170302
ENSDARG00000074819	si:dkeyp-23e4.3	21:35347885-35499883	4.48152	6.68299	0.576507	1.74116	0.00275	0.0399418	si:dkeyp-23e4.3 [Source:ZFIN;Acc:ZDB-GENE-091118-19]
ENSDARG00000074846	ARHGAP30	2:57838475-57876384	5.02532	9.05146	0.848935	2.85052	5e-05	0.00170302	si:dkeyp-68b7.12 [Source:ZFIN;Acc:ZDB-GENE-141212-333]
ENSDARG00000074850	il12rb2l	3:19057435-19093290	10.846	15.3877	0.504608	1.74449	0.00165	0.0277971	interleukin 12 receptor, beta 2a, like [Source:ZFIN;Acc:ZDB-GENE-080107-6]
ENSDARG00000074947	fam26e.1	16:32262521-32267282	5.99585	10.3129	0.782413	1.95194	0.001	0.0191469	family with sequence similarity 26, member E, tandem duplicate 1 [Source:ZFIN;Acc:ZDB-GENE-070410-4]
ENSDARG00000075045	cxcl18b	1:48577743-48581470	5.70754	22.1394	1.95568	4.35646	5e-05	0.00170302	chemokine (C-X-C motif) ligand 18b [Source:ZFIN;Acc:ZDB-GENE-090313-165]
ENSDARG00000075100	neo1b	25:2623428-2887019	4.84377	7.61232	0.652205	1.80007	0.0021	0.0327465	neogenin 1b [Source:ZFIN;Acc:ZDB-GENE-131121-320]
ENSDARG00000075121	hbegfa	14:6742202-6745213	8.0613	12.3479	0.615176	1.69738	0.0034	0.0461211	heparin-binding EGF-like growth factor a [Source:ZFIN;Acc:ZDB-GENE-080204-119]
ENSDARG00000075151	si:dkey-188i13.10	13:37519681-37523705	83.1168	211.142	1.345	4.61454	5e-05	0.00170302	si:dkey-188i13.10 [Source:ZFIN;Acc:ZDB-GENE-090313-208]
ENSDARG00000075163	cxcl20	5:42296536-42304152	5.49343	11.0311	1.0058	2.15356	0.00085	0.0170117	chemokine (C-X-C motif) ligand 20 [Source:ZFIN;Acc:ZDB-GENE-111004-2]
ENSDARG00000075261	timp2b	3:57562440-57595994	3.18926	8.03133	1.33242	2.46432	5e-05	0.00170302	TIMP metallopeptidase inhibitor 2b [Source:ZFIN;Acc:ZDB-GENE-040426-2655]
ENSDARG00000075265	plaua	13:25166806-25174729	1.29468	4.75325	1.87632	3.33189	5e-05	0.00170302	plasminogen activator, urokinase a [Source:ZFIN;Acc:ZDB-GENE-090313-278]
ENSDARG00000075282	irs2b	9:8450908-8475541	12.7242	18.1805	0.51481	1.79795	0.0016	0.0271573	insulin receptor substrate 2b [Source:ZFIN;Acc:ZDB-GENE-081104-462]
ENSDARG00000075389	-	1:48901407-48913937	3.83304	19.5162	2.34811	7.11464	5e-05	0.00170302	si:ch211-281g13.4 [Source:ZFIN;Acc:ZDB-GENE-090311-16]
ENSDARG00000075515	CD37	12:28856672-28869087	5.33768	10.9062	1.03087	2.02026	0.00105	0.0198611	zgc:171713 [Source:ZFIN;Acc:ZDB-GENE-070820-17]
ENSDARG00000075542	zfhx4	24:23097139-23175049	2.05693	3.03329	0.560392	1.81372	0.00135	0.0239746	zinc finger homeobox 4 [Source:ZFIN;Acc:ZDB-GENE-070530-3]
ENSDARG00000075621	birc5a	12:34328638-34334541	6.53003	11.4802	0.813983	1.91637	0.00125	0.0227755	baculoviral IAP repeat containing 5a [Source:ZFIN;Acc:ZDB-GENE-030826-1]
ENSDARG00000075626	zgc:172090	3:351908-355421	1.65235	5.63761	1.77057	3.80264	5e-05	0.00170302	zgc:172090 [Source:ZFIN;Acc:ZDB-GENE-080204-40]
ENSDARG00000075641	steap3	9:891026-900352	0.102289	0.768668	2.90971	2.59522	0.00355	0.0474906	STEAP family member 3, metalloreductase [Source:ZFIN;Acc:ZDB-GENE-081104-268]
ENSDARG00000075666	tsc22d3	14:27700650-27703880	80.9998	150.59	0.894634	2.89373	5e-05	0.00170302	TSC22 domain family, member 3 [Source:ZFIN;Acc:ZDB-GENE-040426-1433]
ENSDARG00000075671	tlr4al	13:18389745-18392386	1.93184	4.76021	1.30105	2.50957	5e-05	0.00170302	toll-like receptor 4a, like [Source:ZFIN;Acc:ZDB-GENE-090507-2]
ENSDARG00000075697	si:ch73-380l3.1	15:38116715-38120298	16.2385	31.5865	0.959887	2.62066	5e-05	0.00170302	si:ch73-380l3.1 [Source:ZFIN;Acc:ZDB-GENE-131125-99]
ENSDARG00000075718	rpz5	16:46526039-46529577	24.8052	38.4665	0.63296	1.87216	0.00095	0.0184325	rapunzel 5 [Source:ZFIN;Acc:ZDB-GENE-030131-4678]
ENSDARG00000075730	dnph1	13:4089832-4095459	9.22506	19.7455	1.09789	2.2643	0.00035	0.00834338	2'-deoxynucleoside 5'-phosphate N-hydrolase 1 [Source:ZFIN;Acc:ZDB-GENE-081107-5]
ENSDARG00000075733	zyx	16:17394474-17439750	17.3786	24.8062	0.513388	1.71979	0.00305	0.042801	zyxin [Source:ZFIN;Acc:ZDB-GENE-070928-18]
ENSDARG00000075748	NCKAP1L	11:172083-197220	21.9618	40.0713	0.867575	2.75106	5e-05	0.00170302	zgc:172352 [Source:ZFIN;Acc:ZDB-GENE-080204-117]
ENSDARG00000075757	gig2e	21:22648707-22653200	2.20621	6.39547	1.53548	3.18824	5e-05	0.00170302	grass carp reovirus (GCRV)-induced gene 2e [Source:ZFIN;Acc:ZDB-GENE-130517-2]
ENSDARG00000075785	-	1:49970041-49994129	6.87085	26.9237	1.97032	6.41532	5e-05	0.00170302	si:ch73-190m4.1 [Source:ZFIN;Acc:ZDB-GENE-090311-56]
ENSDARG00000075807	si:dkey-161l11.26	2:36126544-36175456	38.6294	75.4795	0.966386	2.80734	5e-05	0.00170302	si:dkey-161l11.26 [Source:ZFIN;Acc:ZDB-GENE-141212-107]
ENSDARG00000075831	slc7a8a	7:23937453-23965207	8.40036	11.9242	0.505373	1.71457	0.00375	0.0492587	solute carrier family 7 (amino acid transporter light chain, L system), member 8a [Source:ZFIN;Acc:ZDB-GENE-121120-2]
ENSDARG00000075853	sh3kbp1	24:25649254-25758280	15.7597	22.878	0.537722	1.88652	0.00095	0.0184325	SH3-domain kinase binding protein 1 [Source:ZFIN;Acc:ZDB-GENE-091204-186]
ENSDARG00000075883	bub3	12:49193301-49197913	20.82	30.2628	0.539578	1.82593	0.00135	0.0239746	BUB3 mitotic checkpoint protein [Source:ZFIN;Acc:ZDB-GENE-041010-210]
ENSDARG00000076144	si:ch211-74m13.3	3:54489466-54519018	6.25289	11.6037	0.891991	2.2552	0.00025	0.00644297	si:ch211-74m13.3 [Source:ZFIN;Acc:ZDB-GENE-060503-219]
ENSDARG00000076182	stat1b	9:41417179-41445410	34.8009	152.462	2.13126	3.73052	5e-05	0.00170302	signal transducer and activator of transcription 1b [Source:ZFIN;Acc:ZDB-GENE-030616-23]
ENSDARG00000076221	zgc:198419	3:31973460-31974958	50.0929	83.648	0.739724	2.52011	5e-05	0.00170302	zgc:198419 [Source:ZFIN;Acc:ZDB-GENE-030131-7540]
ENSDARG00000076247	dlk2	13:4052733-4086791	3.21771	7.08174	1.13807	2.43074	0.0001	0.00310443	delta-like 2 homolog (Drosophila) [Source:ZFIN;Acc:ZDB-GENE-081107-4]
ENSDARG00000076286	si:dkey-125e8.1	7:2730008-2762259	0	1.28793	inf	#NAME?	5e-05	0.00170302	si:dkey-125e8.1 [Source:ZFIN;Acc:ZDB-GENE-131121-9]
ENSDARG00000076299	EMILIN3 (1 of 2)	23:4147601-4176030	0.318286	0.850602	1.41816	2.32546	0.0002	0.00540798	elastin microfibril interfacer 3 [Source:HGNC Symbol;Acc:HGNC:16123]
ENSDARG00000076357	CABZ01102039.1	12:6363-32783	3.71233	7.16978	0.949606	2.69032	5e-05	0.00170302
ENSDARG00000076358	BX005329.1	22:5821275-5827364	0.733612	1.89773	1.37119	1.90103	0.0024	0.0361761
ENSDARG00000076483	zgc:198241	15:24653697-24683640	15.4925	27.1096	0.807241	2.65793	5e-05	0.00170302	zgc:198241 [Source:ZFIN;Acc:ZDB-GENE-080303-14]
ENSDARG00000076586	csf2rb	3:24167199-24207451	2.60827	7.11251	1.44726	3.68082	5e-05	0.00170302	colony stimulating factor 2 receptor, beta, low-affinity (granulocyte-macrophage) [Source:ZFIN;Acc:ZDB-GENE-080115-1]
ENSDARG00000076614	ssuh2.3	22:31027891-31050294	0.967988	3.10506	1.68156	1.99143	0.0015	0.025761	ssu-2 homolog, tandem duplicate 3 [Source:ZFIN;Acc:ZDB-GENE-080516-4]
ENSDARG00000076697	SIPA1	7:71857653-71914324	4.91364	7.25328	0.561843	1.81592	0.00175	0.0290723	signal-induced proliferation-associated 1 [Source:HGNC Symbol;Acc:HGNC:10885]
ENSDARG00000076754	slc9a7	6:37551488-37622754	8.54827	12.1876	0.511707	1.69594	0.00315	0.0438113	solute carrier family 9, subfamily A (NHE7, cation proton antiporter 7), member 7 [Source:ZFIN;Acc:ZDB-GENE-050913-8]
ENSDARG00000076788	si:dkey-158e13.19	19:23495903-23497577	2.70441	14.8984	2.46177	2.7664	0.0003	0.00738523	si:dkey-158e13.19 [Source:ZFIN;Acc:ZDB-GENE-120709-54]
ENSDARG00000076789	cx32.2	20:40827171-40832254	10.2872	17.6356	0.77763	1.97167	0.0008	0.0162347	connexin 32.2 [Source:ZFIN;Acc:ZDB-GENE-050303-1]
ENSDARG00000076791	cdk13	24:988777-1014423	11.7389	17.2896	0.558604	1.6549	0.0013	0.0233518	cyclin-dependent kinase 13 [Source:ZFIN;Acc:ZDB-GENE-030131-4975]
ENSDARG00000076800	tnfrsf18	6:42977741-42986307	2.72641	8.85295	1.69916	3.31758	5e-05	0.00170302	tumor necrosis factor receptor superfamily, member 18 [Source:ZFIN;Acc:ZDB-GENE-101104-7]
ENSDARG00000076828	zgc:194101	1:51795071-51796482	23.5351	46.2915	0.975937	2.73972	5e-05	0.00170302	zgc:194101 [Source:ZFIN;Acc:ZDB-GENE-080723-68]
ENSDARG00000076897	si:ch73-212p10.4	7:42013977-42015517	0.35164	1.72042	2.29059	2.10973	0.00125	0.0227755
ENSDARG00000076914	lacc1	9:18565058-18579182	2.62435	4.87494	0.893426	2.08933	0.0007	0.014674	laccase (multicopper oxidoreductase) domain containing 1 [Source:ZFIN;Acc:ZDB-GENE-081104-155]
ENSDARG00000076994	adgra2	8:37990926-38126777	3.18999	4.8872	0.615453	1.89985	0.00095	0.0184325	adhesion G protein-coupled receptor A2 [Source:ZFIN;Acc:ZDB-GENE-081104-363]
ENSDARG00000077069	srgn	13:22940130-22944004	93.9697	144.293	0.618734	2.2449	0.0001	0.00310443	serglycin [Source:ZFIN;Acc:ZDB-GENE-030131-7127]
ENSDARG00000077120	arid5a	8:52391030-52418117	3.86777	6.08203	0.653054	1.73873	0.00185	0.0302882	AT rich interactive domain 5A (MRF1-like) [Source:ZFIN;Acc:ZDB-GENE-100525-3]
ENSDARG00000077308	gpr84	6:39116808-39121606	1.12113	3.39125	1.59686	2.45663	0.0003	0.00738523	G protein-coupled receptor 84 [Source:ZFIN;Acc:ZDB-GENE-070928-33]
ENSDARG00000077412	ftr08	2:42468593-42472251	0.672864	2.49338	1.88971	2.01295	0.0019	0.0307111	finTRIM family, member 8 [Source:ZFIN;Acc:ZDB-GENE-070912-230]
ENSDARG00000077473	mych	6:50452117-50455614	17.8946	28.4746	0.67015	2.24665	5e-05	0.00170302	myelocytomatosis oncogene homolog [Source:ZFIN;Acc:ZDB-GENE-030219-51]
ENSDARG00000077516	RECQL4	19:2897386-2928587	0.613216	1.34957	1.13804	2.29204	0.0002	0.00540798	RecQ like helicase 4 [Source:HGNC Symbol;Acc:HGNC:9949]
ENSDARG00000077559	NCOA7 (1 of 2)	16:55351721-55368199	7.6963	18.6115	1.27395	4.18882	5e-05	0.00170302
ENSDARG00000077620	cdca7a	9:2873742-2886230	9.22042	13.7634	0.577935	1.7148	0.00325	0.0447431	cell division cycle associated 7a [Source:ZFIN;Acc:ZDB-GENE-050417-29]
ENSDARG00000077732	alyref	3:59589106-59599428	148.342	213.253	0.52364	1.7642	0.0026	0.0384497	Aly/REF export factor [Source:ZFIN;Acc:ZDB-GENE-070928-29]
ENSDARG00000077777	tmsb4x	9:54612561-54614146	4641.72	6990.36	0.590706	1.75272	0.0024	0.0361761	thymosin, beta 4 x [Source:ZFIN;Acc:ZDB-GENE-030131-8304]
ENSDARG00000077810	otud4	23:43868174-43890603	17.8386	25.7813	0.53132	1.63978	0.00345	0.0465819	OTU deubiquitinase 4 [Source:ZFIN;Acc:ZDB-GENE-030131-5338]
ENSDARG00000077882	wisp2	23:26067178-26081162	1.57796	4.17331	1.40313	1.99717	0.00095	0.0184325	WNT1 inducible signaling pathway protein 2 [Source:ZFIN;Acc:ZDB-GENE-060223-1]
ENSDARG00000078065	ftr96	2:47984268-48069643	5.64435	14.5238	1.36354	1.88366	0.00135	0.0239746	finTRIM family, member 96 [Source:ZFIN;Acc:ZDB-GENE-141212-272]
ENSDARG00000078069	rrm2	19:48003902-48010821	5.01604	8.5304	0.766064	1.79599	0.00185	0.0302882	ribonucleotide reductase M2 polypeptide [Source:ZFIN;Acc:ZDB-GENE-990415-25]
ENSDARG00000078147	il10	11:20977379-20978935	0.65867	3.38147	2.36002	2.16276	0.00365	0.0484459	interleukin 10 [Source:ZFIN;Acc:ZDB-GENE-051111-1]
ENSDARG00000078179	fndc3ba	2:25660002-25887832	2.76205	4.25084	0.622009	1.8242	0.00075	0.015467	fibronectin type III domain containing 3Ba [Source:ZFIN;Acc:ZDB-GENE-070510-1]
ENSDARG00000078193	si:ch211-67e16.3	9:14039619-14048571	4.25931	8.82833	1.05152	2.1809	0.00035	0.00834338	si:ch211-67e16.3 [Source:ZFIN;Acc:ZDB-GENE-070912-310]
ENSDARG00000078206	zgc:171506	3:24487463-24497254	5.3882	12.8116	1.24957	2.98898	5e-05	0.00170302	zgc:171506 [Source:ZFIN;Acc:ZDB-GENE-080204-96]
ENSDARG00000078285	pik3ap1	13:22953407-22998528	10.9236	17.4289	0.674033	1.76672	0.0021	0.0327465	phosphoinositide-3-kinase adaptor protein 1 [Source:ZFIN;Acc:ZDB-GENE-090313-250]
ENSDARG00000078363	mcoln3a	2:1615797-1643967	1.34568	4.35294	1.69365	3.52536	5e-05	0.00170302	mucolipin 3a [Source:ZFIN;Acc:ZDB-GENE-121116-4]
ENSDARG00000078389	si:dkey-188i13.7	13:37497385-37505202	144.916	385.387	1.41109	5.0566	5e-05	0.00170302	si:dkey-188i13.7 [Source:ZFIN;Acc:ZDB-GENE-090312-190]
ENSDARG00000078446	ftr07	2:42459623-42464839	0.925753	5.61465	2.6005	4.5054	5e-05	0.00170302	finTRIM family, member 7 [Source:ZFIN;Acc:ZDB-GENE-070912-229]
ENSDARG00000078448	GPR137B (2 of 2)	13:49838526-49857138	5.15393	7.92462	0.620669	1.72506	0.0031	0.0433531	G protein-coupled receptor 137B [Source:HGNC Symbol;Acc:HGNC:11862]
ENSDARG00000078731	BX005336.3	7:21663393-21671898	37.5589	57.3803	0.6114	2.07883	0.00065	0.0138544	si:dkey-85k7.12 [Source:ZFIN;Acc:ZDB-GENE-130530-855]
ENSDARG00000078734	myo1f	8:20218398-20259837	6.74846	10.9795	0.702186	2.30526	5e-05	0.00170302	myosin IF [Source:ZFIN;Acc:ZDB-GENE-081104-506]
ENSDARG00000078912	si:ch73-24k9.2	19:2738899-2752885	2.0928	3.41549	0.706659	1.73078	0.00345	0.0465819	si:ch73-24k9.2 [Source:ZFIN;Acc:ZDB-GENE-121214-29]
ENSDARG00000078975	igl1c3	3:58773998-58775870	10.4237	39.5409	1.92348	2.62223	0.00035	0.00834338	immunoglobulin light 1 constant 3 [Source:ZFIN;Acc:ZDB-GENE-111021-11]
ENSDARG00000079075	si:ch211-71m22.3	2:8846416-8850435	2.89991	9.23974	1.67184	2.88007	5e-05	0.00170302	si:ch211-71m22.3 [Source:ZFIN;Acc:ZDB-GENE-070705-195]
ENSDARG00000079267	FERMT3 (2 of 2)	5:66075786-66122821	6.73269	12.0312	0.837521	2.56229	5e-05	0.00170302	im:7154036 [Source:ZFIN;Acc:ZDB-GENE-080917-11]
ENSDARG00000079281	TESK1 (2 of 2)	7:24257256-24300299	6.63876	11.1327	0.745822	2.2746	5e-05	0.00170302	si:dkeyp-75h12.2 [Source:ZFIN;Acc:ZDB-GENE-030131-7512]
ENSDARG00000079345	si:ch211-217k17.10	1:51811410-51812626	36.9128	65.0995	0.818527	2.56976	5e-05	0.00170302	si:ch211-217k17.10 [Source:ZFIN;Acc:ZDB-GENE-030131-8827]
ENSDARG00000079352	sap130b	2:23276703-23310446	2.89607	12.6721	2.12949	6.37263	5e-05	0.00170302	Sin3A-associated protein b [Source:ZFIN;Acc:ZDB-GENE-070912-570]
ENSDARG00000079387	si:ch211-102c2.4	5:26231850-26234554	18.1699	46.5742	1.35798	3.34083	5e-05	0.00170302	si:ch211-102c2.4 [Source:ZFIN;Acc:ZDB-GENE-030131-8862]
ENSDARG00000079497	C5H8orf4 (2 of 2)	5:27266495-27267504	39.5569	57.342	0.535664	1.83957	0.00165	0.0277971	zgc:110340 [Source:ZFIN;Acc:ZDB-GENE-050320-36]
ENSDARG00000079537	ftr13	2:43276699-43281581	1.8867	3.37713	0.839931	1.87659	0.00175	0.0290723	finTRIM family, member 13 [Source:ZFIN;Acc:ZDB-GENE-070912-395]
ENSDARG00000079553	cd83	16:38444338-38447327	12.3232	25.7823	1.06501	2.70422	5e-05	0.00170302	CD83 molecule [Source:ZFIN;Acc:ZDB-GENE-060503-762]
ENSDARG00000079639	PRRC2B	5:71232140-71274138	20.4552	29.2468	0.515813	1.90458	0.0015	0.025761	proline rich coiled-coil 2B [Source:HGNC Symbol;Acc:HGNC:28121]
ENSDARG00000079895	ehbp1l1b	10:26910037-26963784	2.08978	3.11197	0.574481	1.77653	0.0014	0.0246047	EH domain binding protein 1-like 1b [Source:ZFIN;Acc:ZDB-GENE-091204-238]
ENSDARG00000086057	PLXND1	8:54172120-54188783	2.81801	5.06638	0.84628	1.98957	0.0008	0.0162347
ENSDARG00000086098	ERRFI1 (1 of 2)	23:20909896-20917999	1.87209	3.52462	0.912815	1.88091	0.0015	0.025761	ERBB receptor feedback inhibitor 1 [Source:HGNC Symbol;Acc:HGNC:18185]
ENSDARG00000086112	CKAP2	10:32107045-32114218	3.85159	6.12641	0.669589	1.75997	0.00215	0.0332963	si:ch211-266i6.3 [Source:ZFIN;Acc:ZDB-GENE-030131-5420]
ENSDARG00000086166	si:ch211-286b5.9	1:54670441-54676327	0.566431	1.65148	1.54378	2.00016	0.0017	0.0284041	si:ch211-286b5.9 [Source:ZFIN;Acc:ZDB-GENE-121214-63]
ENSDARG00000086337	si:dkey-102g19.3	21:4538207-4543189	2.39725	11.2639	2.23225	3.40634	5e-05	0.00170302	si:dkey-102g19.3 [Source:ZFIN;Acc:ZDB-GENE-091204-230]
ENSDARG00000086341	COX7A2 (2 of 2)	20:49894060-49901801	62.6411	100.232	0.678162	2.1309	0.0002	0.00540798	cytochrome c oxidase subunit 7A2 [Source:HGNC Symbol;Acc:HGNC:2288]
ENSDARG00000086374	isg15	5:19608231-19609484	43.6763	257.447	2.55935	8.36829	5e-05	0.00170302	ISG15 ubiquitin-like modifier [Source:ZFIN;Acc:ZDB-GENE-021211-1]
ENSDARG00000086613	si:dkey-266f7.10	19:8035753-8038945	1.12668	3.68507	1.70961	2.73973	0.00125	0.0227755	si:dkey-266f7.10 [Source:ZFIN;Acc:ZDB-GENE-120215-242]
ENSDARG00000086720	znf1023	4:46902351-46912365	0.701868	2.31126	1.71941	2.05967	0.0024	0.0361761	zinc finger protein 1023 [Source:ZFIN;Acc:ZDB-GENE-080218-24]
ENSDARG00000086903	gig2o	5:29781782-29782772	33.7263	55.8069	0.726567	2.35674	5e-05	0.00170302	grass carp reovirus (GCRV)-induced gene 2o [Source:ZFIN;Acc:ZDB-GENE-130517-8]
ENSDARG00000087005	CABZ01059415.1	1:55954956-55969419	4.90828	10.5939	1.10994	3.16489	5e-05	0.00170302
ENSDARG00000087012	BX004816.4	3:402205-407965	1.93716	7.83532	2.01605	5.21683	5e-05	0.00170302
ENSDARG00000087087	COL28A1 (2 of 2)	16:47373918-47409219	1.24801	2.41401	0.951808	2.1234	0.00045	0.0103044	collagen, type XXVIII, alpha 1b [Source:ZFIN;Acc:ZDB-GENE-160503-1]
ENSDARG00000087099	si:ch73-106k19.5	11:42454993-42458621	0	1.19791	inf	#NAME?	5e-05	0.00170302	si:ch73-106k19.5 [Source:ZFIN;Acc:ZDB-GENE-030131-1230]
ENSDARG00000087198	cthrc1a	19:12995969-13007561	0.141965	1.82015	3.68045	2.89594	0.00275	0.0399418	collagen triple helix repeat containing 1a [Source:ZFIN;Acc:ZDB-GENE-040808-22]
ENSDARG00000087303	cebpd	24:35676570-35677830	22.1908	71.0328	1.67853	4.91785	5e-05	0.00170302	CCAAT/enhancer binding protein (C/EBP), delta [Source:ZFIN;Acc:ZDB-GENE-020111-4]
ENSDARG00000087375	zgc:66473	7:2619537-2622224	1.45444	4.43999	1.61009	2.95274	5e-05	0.00170302	zgc:66473 [Source:ZFIN;Acc:ZDB-GENE-030131-5708]
ENSDARG00000087377	lbh	13:51610359-51617488	12.5737	20.0119	0.670451	1.79217	0.0023	0.0350061	limb bud and heart development [Source:ZFIN;Acc:ZDB-GENE-040426-1613]
ENSDARG00000087545	fbxo42	22:218901-220374	20.3536	43.4906	1.09542	3.49822	5e-05	0.00170302	F-box protein 42 [Source:ZFIN;Acc:ZDB-GENE-030131-7399]
ENSDARG00000087575	BX569789.2	3:24521884-24530232	7.52412	21.7691	1.53269	5.23547	5e-05	0.00170302
ENSDARG00000087697	lpl	22:15598221-15603932	11.3634	18.1612	0.676468	2.19854	0.00015	0.00435107	lipoprotein lipase [Source:ZFIN;Acc:ZDB-GENE-990415-139]
ENSDARG00000087736	si:dkey-118k5.3	15:28422146-28432513	2.31659	4.16233	0.845386	2.04745	0.00075	0.015467	si:dkey-118k5.3 [Source:ZFIN;Acc:ZDB-GENE-121214-294]
ENSDARG00000087740	si:dkeyp-82a1.5	8:20998056-21011812	6.30074	10.6644	0.759209	1.76581	0.00285	0.0408976	si:dkeyp-82a1.5 [Source:ZFIN;Acc:ZDB-GENE-081104-478]
ENSDARG00000087804	tnfrsf11a	24:18341446-18366212	9.51608	13.6239	0.517704	1.7071	0.0029	0.0414396	tumor necrosis factor receptor superfamily, member 11a, NFKB activator [Source:ZFIN;Acc:ZDB-GENE-120910-2]
ENSDARG00000087832	bcl3	16:25786952-25826193	3.87008	6.91778	0.837945	2.46796	5e-05	0.00170302	B-cell CLL/lymphoma 3 [Source:ZFIN;Acc:ZDB-GENE-061013-1]
ENSDARG00000087863	cd44a	7:49609973-49620215	5.97025	10.0331	0.7489	1.86941	0.0014	0.0246047	CD44 molecule (Indian blood group) a [Source:ZFIN;Acc:ZDB-GENE-110429-1]
ENSDARG00000087941	PDE8A	18:17212-33817	5.95268	9.01428	0.598673	1.80791	0.00225	0.0344255	phosphodiesterase 8A [Source:HGNC Symbol;Acc:HGNC:8793]
ENSDARG00000087978	si:ch73-217b7.3	23:40051740-40052667	2.42245	8.58534	1.82541	2.74942	5e-05	0.00170302
ENSDARG00000088017	PRAM1	11:5572937-5605275	7.04365	10.9959	0.642567	1.98387	0.0005	0.0112467	si:ch73-40i7.2 [Source:ZFIN;Acc:ZDB-GENE-130530-921]
ENSDARG00000088040	MDP1	23:40862859-40873614	31.476	71.0445	1.17447	3.6555	5e-05	0.00170302	si:dkeyp-27c8.2 [Source:ZFIN;Acc:ZDB-GENE-090311-51]
ENSDARG00000088062	PPHLN1 (2 of 2)	8:53698901-53700887	13.3541	23.296	0.802804	1.79576	0.00205	0.0322138
ENSDARG00000088091	pfn1	23:44470356-44884854	792.937	1323.88	0.739494	1.75868	0.00145	0.0253084	profilin 1 [Source:ZFIN;Acc:ZDB-GENE-031002-33]
ENSDARG00000088120	CABZ01084616.1	1:57985768-58017637	7.04863	10.3081	0.548368	1.75703	0.00165	0.0277971
ENSDARG00000088234	si:ch211-217k17.12	1:51799108-51802318	28.9553	61.5131	1.08707	3.29307	5e-05	0.00170302	si:ch211-217k17.12 [Source:ZFIN;Acc:ZDB-GENE-061207-20]
ENSDARG00000088251	si:ch211-24o10.6	15:17123599-17159633	35.7675	197.995	2.46874	4.94357	5e-05	0.00170302	si:ch211-24o10.6 [Source:ZFIN;Acc:ZDB-GENE-131121-418]
ENSDARG00000088260	gig2p	5:57052045-57053712	6.61392	11.3594	0.780313	1.83625	0.002	0.0317223	grass carp reovirus (GCRV)-induced gene 2p [Source:ZFIN;Acc:ZDB-GENE-070705-490]
ENSDARG00000088362	si:ch211-253b8.6	11:7085336-7093697	1.16406	2.54427	1.12809	1.94461	0.0015	0.025761	si:ch211-253b8.6 [Source:ZFIN;Acc:ZDB-GENE-141215-67]
ENSDARG00000088432	si:dkey-162h11.3	7:825491-843953	1.65566	2.96358	0.839933	2.48179	5e-05	0.00170302	si:dkey-162h11.3 [Source:ZFIN;Acc:ZDB-GENE-121214-324]
ENSDARG00000088439	gm2a	14:25927109-25930546	109.536	168.216	0.61891	2.21806	0.0002	0.00540798	GM2 ganglioside activator [Source:ZFIN;Acc:ZDB-GENE-050417-373]
ENSDARG00000088612	si:ch211-153b23.7	14:11203623-11223297	6.41413	13.4109	1.06408	2.92524	5e-05	0.00170302	si:ch211-153b23.7 [Source:ZFIN;Acc:ZDB-GENE-141216-14]
ENSDARG00000088641	grn2	19:40599264-40618343	982.636	2697.71	1.45701	4.04617	5e-05	0.00170302	granulin 2 [Source:ZFIN;Acc:ZDB-GENE-050522-264]
ENSDARG00000088999	METTL4	7:71335009-71343798	4.20625	7.97633	0.92319	2.43993	5e-05	0.00170302	methyltransferase like 4 [Source:HGNC Symbol;Acc:HGNC:24726]
ENSDARG00000089016	mapkapk3	11:34322175-34367076	1.69436	4.32914	1.35334	2.74419	5e-05	0.00170302	mitogen-activated protein kinase-activated protein kinase 3 [Source:ZFIN;Acc:ZDB-GENE-061215-124]
ENSDARG00000089043	ptpn6	16:31765420-31801373	28.7663	51.1271	0.829707	2.88621	5e-05	0.00170302	protein tyrosine phosphatase, non-receptor type 6 [Source:ZFIN;Acc:ZDB-GENE-030131-7513]
ENSDARG00000089044	-	25:35783062-35783374	0	1.02692	inf	#NAME?	0.00145	0.0253084	si:ch211-113a14.10 [Source:ZFIN;Acc:ZDB-GENE-121214-176]
ENSDARG00000089131	il17rel	25:29029344-29057171	4.82263	8.15498	0.757863	1.85116	0.00135	0.0239746	interleukin 17 receptor E-like [Source:ZFIN;Acc:ZDB-GENE-120112-1]
ENSDARG00000089156	egr3	8:50738573-50744862	0.89812	1.92007	1.09618	1.98539	0.0015	0.025761	early growth response 3 [Source:ZFIN;Acc:ZDB-GENE-040718-394]
ENSDARG00000089211	si:dkey-53k12.33	2:48877017-48959856	6.30605	13.2389	1.06997	2.9585	5e-05	0.00170302	si:dkey-53k12.33 [Source:ZFIN;Acc:ZDB-GENE-141212-11]
ENSDARG00000089362	grn1	19:40599264-40618343	26.5851	384.648	3.85485	3.54649	5e-05	0.00170302	granulin 1 [Source:ZFIN;Acc:ZDB-GENE-060103-1]
ENSDARG00000089382	zgc:158463	5:825788-827000	437.206	696.122	0.671027	2.16236	0.0002	0.00540798	zgc:158463 [Source:ZFIN;Acc:ZDB-GENE-070410-9]
ENSDARG00000089432	CR352328.3	7:19361843-19369655	5.73786	14.6191	1.34927	2.77066	5e-05	0.00170302	si:ch211-212k18.15 [Source:ZFIN;Acc:ZDB-GENE-160728-58]
ENSDARG00000089446	CR388228.1	4:35037712-35038624	0	1.87126	inf	#NAME?	5e-05	0.00170302
ENSDARG00000089463	dhx58	3:17537380-17562065	12.7291	44.8428	1.81675	6.07672	5e-05	0.00170302	DEXH (Asp-Glu-X-His) box polypeptide 58 [Source:ZFIN;Acc:ZDB-GENE-120612-3]
ENSDARG00000089547	si:dkey-158e13.14	19:23536685-23540268	12.6951	25.4425	1.00297	2.37029	0.00015	0.00435107	si:dkey-158e13.14 [Source:ZFIN;Acc:ZDB-GENE-120709-48]
ENSDARG00000089661	FO704622.1	22:36772139-36852888	14.4841	34.4003	1.24795	2.58761	5e-05	0.00170302
ENSDARG00000089758	si:dkey-11o15.7	21:15250385-15265241	0.599918	1.81044	1.59351	2.45468	0.0003	0.00738523	si:dkey-11o15.7 [Source:ZFIN;Acc:ZDB-GENE-091204-328]
ENSDARG00000089769	hapln1a	5:45890468-45905545	19.6441	56.7615	1.53082	2.30456	0.0003	0.00738523	hyaluronan and proteoglycan link protein 1a [Source:ZFIN;Acc:ZDB-GENE-050302-175]
ENSDARG00000089838	si:dkey-262k9.4	15:36648044-36675468	10.575	17.9709	0.765006	2.11524	0.0002	0.00540798	si:dkey-262k9.4 [Source:ZFIN;Acc:ZDB-GENE-131121-545]
ENSDARG00000089840	CABZ01053219.1	2:50961550-50967971	1.63372	3.01076	0.881962	1.84757	0.00225	0.0344255
ENSDARG00000089873	socs1b	1:8266762-8281935	9.86331	16.6316	0.753787	1.78984	0.00305	0.042801	suppressor of cytokine signaling 1b [Source:ZFIN;Acc:ZDB-GENE-090313-141]
ENSDARG00000089933	rasal3	6:8235058-8254575	15.3386	22.2539	0.53689	1.74128	0.0008	0.0162347	RAS protein activator like 3 [Source:ZFIN;Acc:ZDB-GENE-101130-3]
ENSDARG00000090352	si:dkey-97i18.5	16:31668074-31670257	7.23285	41.6466	2.52556	5.55623	5e-05	0.00170302	si:dkey-97i18.5 [Source:ZFIN;Acc:ZDB-GENE-100922-198]
ENSDARG00000090396	CABZ01074946.1	7:5183671-5195280	4.71267	8.58299	0.864936	1.79698	0.00235	0.0355807	si:cabz01074946.1 [Source:ZFIN;Acc:ZDB-GENE-160113-134]
ENSDARG00000090401	BCL2L14	4:4592931-4603496	4.70493	9.85465	1.06663	2.4706	5e-05	0.00170302
ENSDARG00000090444	ponzr1	7:20092063-20117901	69.084	157.902	1.19261	3.97582	5e-05	0.00170302	plac8 onzin related protein 1 [Source:ZFIN;Acc:ZDB-GENE-070727-1]
ENSDARG00000090449	si:dkey-68o6.4	3:24440614-24459601	5.06793	17.3629	1.77654	4.82225	5e-05	0.00170302	SP110 nuclear body protein, tandem duplicate 3 [Source:ZFIN;Acc:ZDB-GENE-130530-997]
ENSDARG00000090575	-	3:8880714-8887021	5.79461	15.4761	1.41726	3.50809	5e-05	0.00170302
ENSDARG00000090600	si:ch211-213a13.1	22:8957471-8965993	5.70764	12.8271	1.16823	2.28487	0.0002	0.00540798	si:ch211-213a13.1 [Source:ZFIN;Acc:ZDB-GENE-050208-471]
ENSDARG00000090649	ly86	24:2464591-2471498	5.7779	14.2219	1.2995	3.24902	5e-05	0.00170302	lymphocyte antigen 86 [Source:ZFIN;Acc:ZDB-GENE-150709-1]
ENSDARG00000090728	tnfrsf9b	11:39823995-39837101	1.47042	4.05147	1.46222	1.73625	0.0025	0.0372418	tumor necrosis factor receptor superfamily, member 9b [Source:ZFIN;Acc:ZDB-GENE-101109-2]
ENSDARG00000090730	zgc:158446	21:27412160-27424511	6.46429	21.2121	1.71432	4.88494	5e-05	0.00170302	zgc:158446 [Source:ZFIN;Acc:ZDB-GENE-030131-2319]
ENSDARG00000090767	si:ch211-136m16.8	12:3944580-3956074	2.62075	4.49293	0.777675	2.39457	5e-05	0.00170302	si:ch211-136m16.8 [Source:ZFIN;Acc:ZDB-GENE-121214-301]
ENSDARG00000090833	igfbp6b	23:36479454-36486365	2.0597	10.4458	2.34243	4.76101	5e-05	0.00170302	insulin-like growth factor binding protein 6b [Source:ZFIN;Acc:ZDB-GENE-090521-2]
ENSDARG00000090840	znf980	4:44111089-44127717	0.328221	0.818332	1.31802	1.6227	0.0032	0.0442344	zinc finger protein 980 [Source:ZFIN;Acc:ZDB-GENE-110913-163]
ENSDARG00000090873	ccl34a.4	2:40326739-40327704	2.18923	58.4824	4.73951	6.09694	5e-05	0.00170302	chemokine (C-C motif) ligand 34a, duplicate 4 [Source:ZFIN;Acc:ZDB-GENE-070912-32]
ENSDARG00000090889	LECT2 (2 of 2)	14:36549578-36552901	81.5303	138.677	0.766319	2.59011	5e-05	0.00170302	si:ch211-132p1.3 [Source:ZFIN;Acc:ZDB-GENE-130530-1010]
ENSDARG00000090890	cmklr1	5:20066772-20086966	9.80451	20.62	1.07253	2.65244	5e-05	0.00170302	chemokine-like receptor 1 [Source:ZFIN;Acc:ZDB-GENE-060526-126]
ENSDARG00000090901	si:ch211-256e16.11	3:58138192-58149447	2.78852	6.95587	1.31873	3.38211	5e-05	0.00170302	si:ch211-256e16.11 [Source:ZFIN;Acc:ZDB-GENE-131127-41]
ENSDARG00000090912	npc2	17:43031044-43041345	127.21	180.138	0.501899	1.75555	0.0017	0.0284041	Niemann-Pick disease, type C2 [Source:ZFIN;Acc:ZDB-GENE-021206-13]
ENSDARG00000090977	ifit12	12:16867245-16869022	9.72584	16.3673	0.750924	2.05605	0.0008	0.0162347	interferon-induced protein with tetratricopeptide repeats 12 [Source:ZFIN;Acc:ZDB-GENE-120406-2]
ENSDARG00000091003	il34	18:18538103-18554292	7.07033	12.4939	0.821371	2.15799	0.00025	0.00644297	interleukin 34 [Source:ZFIN;Acc:ZDB-GENE-050419-150]
ENSDARG00000091087	BX530067.1	19:14119374-14121522	6.96936	12.4122	0.832665	2.16918	0.00075	0.015467
ENSDARG00000091131	cry1bb	22:748817-792003	27.1094	68.531	1.33796	2.5525	5e-05	0.00170302	cryptochrome circadian clock 1bb [Source:ZFIN;Acc:ZDB-GENE-010426-5]
ENSDARG00000091140	pik3r6	3:25690041-25718915	2.09433	3.62851	0.792893	1.96765	0.0007	0.014674	phosphoinositide-3-kinase, regulatory subunit 6 [Source:ZFIN;Acc:ZDB-GENE-120524-1]
ENSDARG00000091233	trbc1	17:48408501-48421596	22.9791	35.9533	0.645805	1.7984	0.002	0.0317223	T cell receptor beta constant 1 [Source:ZFIN;Acc:ZDB-GENE-101111-4]
ENSDARG00000091411	si:ch211-214p13.9	9:9432966-9441667	6.43713	12.2496	0.928239	1.96237	0.00055	0.012143	si:ch211-214p13.9 [Source:ZFIN;Acc:ZDB-GENE-060503-213]
ENSDARG00000091660	fgfbp1b	1:21986689-21987732	8.39047	15.4304	0.878953	2.12355	0.0003	0.00738523	fibroblast growth factor binding protein 1b [Source:ZFIN;Acc:ZDB-GENE-081106-1]
ENSDARG00000091712	si:dkey-238d18.5	15:38005720-38020117	0.636377	3.34867	2.39563	3.82137	5e-05	0.00170302	si:dkey-238d18.5 [Source:ZFIN;Acc:ZDB-GENE-131121-374]
ENSDARG00000091726	aebp1	10:2779931-2811020	3.36418	6.29299	0.903493	2.80497	5e-05	0.00170302	AE binding protein 1 [Source:ZFIN;Acc:ZDB-GENE-030131-2390]
ENSDARG00000091730	gig2l	21:22610688-22611402	1.09011	5.96145	2.45119	2.50542	0.0021	0.0327465	grass carp reovirus (GCRV)-induced gene 2l [Source:ZFIN;Acc:ZDB-GENE-130517-7]
ENSDARG00000091813	si:dkey-21a6.5	17:43528751-43542557	8.54609	15.1392	0.824952	2.22999	0.0001	0.00310443	si:dkey-21a6.5 [Source:ZFIN;Acc:ZDB-GENE-131121-257]
ENSDARG00000091972	si:dkey-58f10.7	5:38126700-38136195	3.39107	9.33227	1.46049	2.88272	5e-05	0.00170302	si:dkey-58f10.7 [Source:ZFIN;Acc:ZDB-GENE-060526-321]
ENSDARG00000091996	si:ch211-117m20.5	5:30014378-30015748	437.426	1028.33	1.23319	4.2926	5e-05	0.00170302	si:ch211-117m20.5 [Source:ZFIN;Acc:ZDB-GENE-030131-12]
ENSDARG00000092167	si:ch211-272h9.5	7:4998751-5010362	1.68421	5.22333	1.6329	2.19126	0.0006	0.0130346	si:ch211-272h9.5 [Source:ZFIN;Acc:ZDB-GENE-070705-167]
ENSDARG00000092191	si:dkey-238c7.13	18:7625450-7628355	2209.86	12022.5	2.4437	6.31968	5e-05	0.00170302	si:dkey-238c7.13 [Source:ZFIN;Acc:ZDB-GENE-030131-7311]
ENSDARG00000092222	wu:fb64b08	5:38019659-38025030	3.15008	9.55829	1.60136	2.55327	0.0001	0.00310443	si:ch211-271e10.3 [Source:ZFIN;Acc:ZDB-GENE-060526-147]
ENSDARG00000092259	si:dkey-211g8.5	19:10673852-10679507	12.9035	104.215	3.01373	7.58902	5e-05	0.00170302	si:dkey-211g8.5 [Source:ZFIN;Acc:ZDB-GENE-060503-718]
ENSDARG00000092310	si:ch211-199g17.2	19:43984188-44008335	17.0099	35.4633	1.05995	1.82084	0.00175	0.0290723	si:ch211-199g17.2 [Source:ZFIN;Acc:ZDB-GENE-060503-396]
ENSDARG00000092583	si:dkey-16p19.5	4:40685263-40695165	3.39932	7.06954	1.05637	1.75601	0.0032	0.0442344	si:dkey-16p19.5 [Source:ZFIN;Acc:ZDB-GENE-120709-69]
ENSDARG00000092634	CABZ01000634.1	KN150173.1:20895-27839	2.39182	9.1664	1.93825	3.19223	5e-05	0.00170302
ENSDARG00000092653	si:dkey-1h24.6	1:28850015-28854790	12.4532	19.4296	0.641737	1.86097	0.0014	0.0246047	si:dkey-1h24.6 [Source:ZFIN;Acc:ZDB-GENE-100922-103]
ENSDARG00000092714	si:ch211-266a5.12	4:13500414-13503700	7.16565	17.1249	1.25692	3.01694	5e-05	0.00170302	si:ch211-266a5.12 [Source:ZFIN;Acc:ZDB-GENE-081104-210]
ENSDARG00000092726	si:dkey-184p9.7	21:11410583-11413253	31.4385	58.221	0.889005	2.6947	5e-05	0.00170302	si:dkey-184p9.7 [Source:ZFIN;Acc:ZDB-GENE-091204-97]
ENSDARG00000092833	si:dkeyp-1h4.8	18:7616950-7622259	24.6191	64.8471	1.39726	3.87263	5e-05	0.00170302	si:dkeyp-1h4.8 [Source:ZFIN;Acc:ZDB-GENE-060503-935]
ENSDARG00000092883	si:dkey-193b15.5	2:36924678-36931824	0.723868	3.01475	2.05824	2.71858	5e-05	0.00170302	si:dkey-193b15.5 [Source:ZFIN;Acc:ZDB-GENE-070912-413]
ENSDARG00000092892	TNFRSF14 (7 of 8)	8:22356524-22363396	16.9879	31.7974	0.904398	1.73202	0.003	0.0423625	si:dkey-23c22.5 [Source:ZFIN;Acc:ZDB-GENE-081105-147]
ENSDARG00000092903	C18H15orf48	18:5657370-5674422	40.4009	73.1338	0.856149	1.67136	0.00305	0.042801	zgc:153317 [Source:ZFIN;Acc:ZDB-GENE-060825-309]
ENSDARG00000092919	zp3c	1:48869804-48876991	0.1646	1.25963	2.93596	2.72717	0.0037	0.0488862	zona pellucida glycoprotein 3c [Source:ZFIN;Acc:ZDB-GENE-060817-5]
ENSDARG00000093008	adgrf3b	20:35581190-35612359	6.15074	11.0117	0.840204	2.59296	5e-05	0.00170302	adhesion G protein-coupled receptor F3b [Source:ZFIN;Acc:ZDB-GENE-041001-207]
ENSDARG00000093098	ccl34b.8	24:27370925-27373329	5.03852	23.0437	2.1933	3.17565	5e-05	0.00170302	chemokine (C-C motif) ligand 34b, duplicate 8 [Source:ZFIN;Acc:ZDB-GENE-111012-6]
ENSDARG00000093124	scpp8	10:15148688-15153114	0.817725	4.93206	2.5925	3.21051	0.0002	0.00540798	secretory calcium-binding phosphoprotein 8 [Source:ZFIN;Acc:ZDB-GENE-090424-2]
ENSDARG00000093186	si:dkey-30j10.5	3:16630654-16634481	170.803	397.504	1.21863	4.12784	5e-05	0.00170302	si:dkey-30j10.5 [Source:ZFIN;Acc:ZDB-GENE-091118-81]
ENSDARG00000093193	chia.6	23:18013267-18067324	13.8303	33.4452	1.27396	2.80393	5e-05	0.00170302	chitinase, acidic.6 [Source:ZFIN;Acc:ZDB-GENE-030131-1140]
ENSDARG00000093214	si:ch211-284e13.9	5:37593299-37596927	29.3067	43.6972	0.576309	1.65921	0.0038	0.0496908	si:ch211-284e13.9 [Source:ZFIN;Acc:ZDB-GENE-060526-164]
ENSDARG00000093712	CABZ01021530.1	1:52078518-52079238	1.94807	17.0908	3.1331	4.91241	5e-05	0.00170302
ENSDARG00000093748	si:ch211-217k17.11	1:51806341-51808641	102.124	226.777	1.15095	4.08893	5e-05	0.00170302	si:ch211-217k17.11 [Source:ZFIN;Acc:ZDB-GENE-030131-8636]
ENSDARG00000093750	cd180	5:54315797-54318168	16.1655	31.6497	0.969269	2.63963	5e-05	0.00170302	CD180 molecule [Source:ZFIN;Acc:ZDB-GENE-070705-323]
ENSDARG00000093761	si:ch211-250k18.7	22:9256806-9285442	1.9602	3.71694	0.923117	2.13024	0.0003	0.00738523	si:ch211-250k18.7 [Source:ZFIN;Acc:ZDB-GENE-070912-246]
ENSDARG00000093763	si:ch211-271e10.6	5:38030965-38032952	2.56288	7.25156	1.50052	2.14784	0.0007	0.014674	si:ch211-271e10.6 [Source:ZFIN;Acc:ZDB-GENE-060526-149]
ENSDARG00000093803	si:dkey-204l2.3	4:58842359-58998375	7.38492	11.456	0.633448	1.85167	0.0015	0.025761	si:dkey-16p6.1 [Source:ZFIN;Acc:ZDB-GENE-081103-43]
ENSDARG00000093857	si:dkey-79f11.10	1:7240844-7246568	11.982	23.9722	1.00049	2.72051	5e-05	0.00170302	si:dkey-79f11.10 [Source:ZFIN;Acc:ZDB-GENE-050302-48]
ENSDARG00000094206	si:ch73-191k20.3	1:8294796-8296554	5.74348	15.1236	1.3968	2.31468	0.00025	0.00644297	si:ch73-191k20.3 [Source:ZFIN;Acc:ZDB-GENE-090312-62]
ENSDARG00000094210	zgc:109934	3:31993556-32009374	124.003	171.944	0.471565	1.66691	0.00335	0.0458096	zgc:109934 [Source:ZFIN;Acc:ZDB-GENE-050522-428]
ENSDARG00000094415	si:ch211-264e16.2	18:15714644-15724728	0.729252	2.46203	1.75536	2.75854	0.00015	0.00435107	si:ch211-264e16.2 [Source:ZFIN;Acc:ZDB-GENE-060503-320]
ENSDARG00000094428	si:dkey-31f5.8	4:18963505-18965025	15.3739	31.7938	1.04826	2.88893	5e-05	0.00170302	si:dkey-31f5.8 [Source:ZFIN;Acc:ZDB-GENE-041210-182]
ENSDARG00000094489	si:dkey-58f10.6	5:38143490-38149521	8.89916	20.5589	1.20802	2.59633	0.0002	0.00540798	si:dkey-58f10.6 [Source:ZFIN;Acc:ZDB-GENE-060526-320]
ENSDARG00000094673	rhoab	8:25880909-25886887	90.7508	135.338	0.576583	2.01925	0.0004	0.00932752	ras homolog gene family, member Ab [Source:ZFIN;Acc:ZDB-GENE-040322-2]
ENSDARG00000094708	sftpba	10:7839386-7846310	19.362	42.767	1.14327	3.56466	5e-05	0.00170302	surfactant protein Ba [Source:ZFIN;Acc:ZDB-GENE-091204-378]
ENSDARG00000094809	ms4a17a.14	4:74942685-74994344	1.63477	4.19453	1.35943	1.88403	0.00315	0.0438113	membrane-spanning 4-domains, subfamily A, member 17A.14 [Source:ZFIN;Acc:ZDB-GENE-070705-363]
ENSDARG00000094838	si:dkey-30g5.2	3:357562-384802	1.73019	7.86451	2.18443	2.74238	0.0003	0.00738523	si:dkey-30g5.2 [Source:ZFIN;Acc:ZDB-GENE-091204-316]
ENSDARG00000094857	dio2	17:16865483-16868819	12.0112	28.4834	1.24574	2.8904	5e-05	0.00170302	deiodinase, iodothyronine, type II [Source:ZFIN;Acc:ZDB-GENE-030327-4]
ENSDARG00000094975	si:ch211-214p16.2	17:25569233-25570039	5.15273	12.1811	1.24124	1.96263	0.0019	0.0307111	si:ch211-214p16.2 [Source:ZFIN;Acc:ZDB-GENE-030616-607]
ENSDARG00000095026	si:dkey-58f10.14	5:38054061-38059074	6.35706	14.2885	1.16842	2.27813	0.00065	0.0138544	si:dkey-58f10.14 [Source:ZFIN;Acc:ZDB-GENE-060526-316]
ENSDARG00000095070	cd28	9:14014658-14018665	5.58698	14.0973	1.33528	3.22301	5e-05	0.00170302	si:ch211-67e16.2 [Source:ZFIN;Acc:ZDB-GENE-070912-309]
ENSDARG00000095112	si:dkey-58f10.3	5:38185914-38224313	14.8242	143.417	3.27419	2.14304	0.0036	0.0480016	si:dkey-58f10.3 [Source:ZFIN;Acc:ZDB-GENE-060526-317]
ENSDARG00000095139	si:dkey-178o8.2	23:14651810-14659136	1.06892	3.48683	1.70576	2.7345	0.00015	0.00435107	si:dkey-178o8.2 [Source:ZFIN;Acc:ZDB-GENE-090311-39]
ENSDARG00000095351	si:ch73-308b14.1	8:44347084-44351323	113.493	185.791	0.711083	2.46266	5e-05	0.00170302	si:ch73-308b14.1 [Source:ZFIN;Acc:ZDB-GENE-091204-411]
ENSDARG00000095532	si:dkey-58f10.13	5:38061971-38065281	16.0105	26.5235	0.728254	1.80917	0.0027	0.0394693	si:dkey-58f10.13 [Source:ZFIN;Acc:ZDB-GENE-060526-315]
ENSDARG00000095556	si:dkey-238c7.12	18:7607071-7609022	4880.49	10379.1	1.08859	3.1729	5e-05	0.00170302	si:dkey-238c7.12 [Source:ZFIN;Acc:ZDB-GENE-030131-8330]
ENSDARG00000095615	si:dkeyp-86h10.3	16:20503551-20506327	60.7605	110.361	0.861026	3.00316	5e-05	0.00170302	si:dkeyp-86h10.3 [Source:ZFIN;Acc:ZDB-GENE-100922-65]
ENSDARG00000095627	c1qc	21:22681218-22683776	39.1292	67.6916	0.790734	2.52633	0.0001	0.00310443	complement component 1, q subcomponent, C chain [Source:ZFIN;Acc:ZDB-GENE-041010-51]
ENSDARG00000095678	ftr36	2:58943779-59230184	10.1843	25.9195	1.34769	2.83083	5e-05	0.00170302	finTRIM family, member 36 [Source:ZFIN;Acc:ZDB-GENE-070912-483]
ENSDARG00000095747	cxcl11.8	5:38152133-38153789	8.18944	22.0025	1.42583	2.90849	5e-05	0.00170302	chemokine (C-X-C motif) ligand 11, duplicate 8 [Source:ZFIN;Acc:ZDB-GENE-060526-319]
ENSDARG00000095767	dio3b	20:54013074-54021192	4.79524	7.48033	0.641501	1.71547	0.0027	0.0394693	deiodinase, iodothyronine type IIIb [Source:ZFIN;Acc:ZDB-GENE-070705-53]
ENSDARG00000095825	ftr92	23:46042410-46053109	1.004	2.70387	1.42927	2.22575	0.0005	0.0112467	finTRIM family, member 92 [Source:ZFIN;Acc:ZDB-GENE-110411-92]
ENSDARG00000095864	ftr59	23:6911662-6918434	1.49864	3.43995	1.19874	1.97613	0.0014	0.0246047	finTRIM family, member 59 [Source:ZFIN;Acc:ZDB-GENE-090508-4]
ENSDARG00000095896	pou3f3b	6:14821223-14841418	3.90032	6.71274	0.783309	2.11028	0.00035	0.00834338	POU class 3 homeobox 3b [Source:ZFIN;Acc:ZDB-GENE-980526-140]
ENSDARG00000095939	si:ch73-226l13.2	11:29728645-29749173	7.28186	13.2911	0.868079	1.7968	0.0027	0.0394693	si:ch73-226l13.2 [Source:ZFIN;Acc:ZDB-GENE-110411-18]
ENSDARG00000096012	znf1142	4:44457513-44475284	0.428577	1.36375	1.66995	1.89364	0.0022	0.0339157	zinc finger protein 1115 [Source:ZFIN;Acc:ZDB-GENE-131119-74]
ENSDARG00000096311	si:dkey-211g8.8	19:10684479-10688451	17.9934	158.128	3.13555	9.88336	5e-05	0.00170302	si:dkey-211g8.8 [Source:ZFIN;Acc:ZDB-GENE-120215-226]
ENSDARG00000096355	ighv1-4	3:33833738-33965713	108.039	162.962	0.592986	1.83993	0.0013	0.0233518	immunoglobulin heavy variable 1-4 [Source:ZFIN;Acc:ZDB-GENE-040514-1]
ENSDARG00000096403	si:dkey-153m14.1	20:55338635-55339525	515.273	766.951	0.573796	1.96633	0.00075	0.015467	si:dkey-153m14.1 [Source:ZFIN;Acc:ZDB-GENE-120215-41]
ENSDARG00000096419	si:ch211-114n24.7	6:6838124-6840177	2.71702	5.33946	0.974667	1.95379	0.00125	0.0227755	si:ch211-114n24.7 [Source:ZFIN;Acc:ZDB-GENE-050208-65]
ENSDARG00000096502	si:ch211-278f21.5	20:22280242-22280835	8.9109	20.2532	1.18451	2.10659	0.0007	0.014674	si:ch211-278f21.5 [Source:ZFIN;Acc:ZDB-GENE-121214-280]
ENSDARG00000096562	wu:fj29h11	12:554561-622546	19.6327	59.4102	1.59745	5.35265	5e-05	0.00170302	wu:fj29h11 [Source:ZFIN;Acc:ZDB-GENE-030131-7558]
ENSDARG00000096587	itgam	12:4110793-4120893	13.5397	27.7612	0.919916	3.04301	0.00015	0.00435107	integrin, alpha M (complement component 3 receptor 3 subunit) [Source:ZFIN;Acc:ZDB-GENE-110510-4]
ENSDARG00000096618	ifit13	12:16875331-16876568	3.18608	8.02519	1.33275	2.49246	0.0003	0.00738523
ENSDARG00000096655	si:ch211-184m19.3	20:14739444-14784917	65.2466	101.501	0.637525	2.0982	0.0002	0.00540798	si:ch211-184m19.3 [Source:ZFIN;Acc:ZDB-GENE-121214-87]
ENSDARG00000096717	si:rp71-1c10.7	12:28822189-28831248	8.04043	12.6683	0.655881	1.84226	0.00135	0.0239746	si:rp71-1c10.7 [Source:ZFIN;Acc:ZDB-GENE-030131-7204]
ENSDARG00000096729	si:dkeyp-104f11.2	20:47200980-47202558	0	48.6345	inf	#NAME?	0.00335	0.0458096	si:dkeyp-104f11.2 [Source:ZFIN;Acc:ZDB-GENE-130603-46]
ENSDARG00000096850	si:dkey-82f1.1	25:2416280-2485427	2.65894	21.1316	2.99048	5.1197	5e-05	0.00170302	si:dkey-82f1.1 [Source:ZFIN;Acc:ZDB-GENE-030131-2982]
ENSDARG00000096959	si:dkey-29h14.10	16:25370965-25380153	4.68953	8.14432	0.796352	1.87293	0.00185	0.0302882	si:dkey-29h14.10 [Source:ZFIN;Acc:ZDB-GENE-131127-252]
ENSDARG00000097118	si:dkey-33c14.3	2:329610-331728	7.05685	14.991	1.087	2.29326	0.0001	0.00310443	si:dkey-33c14.3 [Source:ZFIN;Acc:ZDB-GENE-131121-627]
ENSDARG00000097137	si:dkeyp-116a7.2	19:35781481-35782717	113.883	254.89	1.16232	4.01602	5e-05	0.00170302	si:dkeyp-116a7.2 [Source:ZFIN;Acc:ZDB-GENE-131119-72]
ENSDARG00000097205	ulk2	15:20907428-20959044	14.2776	33.8013	1.24333	1.85797	0.0007	0.014674	unc-51 like autophagy activating kinase 2 [Source:ZFIN;Acc:ZDB-GENE-090218-30]
ENSDARG00000097208	ALKBH3 (2 of 2)	25:29790668-29856669	9.14486	52.0738	2.50952	4.20132	5e-05	0.00170302	si:ch1073-281m9.1 [Source:ZFIN;Acc:ZDB-GENE-131127-435]
ENSDARG00000097373	ftr90	15:41754330-41799111	5.15688	14.6226	1.50363	3.06577	5e-05	0.00170302	finTRIM family, member 90 [Source:ZFIN;Acc:ZDB-GENE-131122-80]
ENSDARG00000097414	si:ch211-106e7.2	25:28419457-28449680	2.84291	4.31543	0.602139	1.74512	0.00255	0.0378204	si:ch211-106e7.2 [Source:ZFIN;Acc:ZDB-GENE-031116-72]
ENSDARG00000097430	si:ch73-160l8.2	17:1866271-1874761	19.9743	61.4792	1.62195	4.44031	5e-05	0.00170302	si:ch73-160l8.2 [Source:ZFIN;Acc:ZDB-GENE-131121-593]
ENSDARG00000097513	si:ch211-84k18.3	25:33550113-33564975	38.3984	87.6349	1.19046	3.83993	5e-05	0.00170302
ENSDARG00000097553	si:dkey-193e13.8	2:13115579-13120120	23.8081	49.4632	1.0549	3.59914	5e-05	0.00170302	si:dkey-193e13.8 [Source:ZFIN;Acc:ZDB-GENE-131122-33]
ENSDARG00000097610	si:ch211-136a14.2	3:42070851-42074155	25.051	47.1	0.91086	2.47123	5e-05	0.00170302	si:ch211-136a14.2 [Source:ZFIN;Acc:ZDB-GENE-131120-67]
ENSDARG00000097639	si:ch73-265h17.4	25:4834080-4851364	4.13536	7.9302	0.939345	2.09248	0.00095	0.0184325	si:ch73-265h17.4 [Source:ZFIN;Acc:ZDB-GENE-131121-594]
ENSDARG00000097646	si:dkey-16p21.6	3:32054419-32055671	6.41758	19.1483	1.57711	2.97518	5e-05	0.00170302	si:dkey-16p21.6 [Source:ZFIN;Acc:ZDB-GENE-131127-623]
ENSDARG00000097653	si:dkey-23k10.3	15:36492315-36511774	7.75907	28.8394	1.89409	3.46063	5e-05	0.00170302	si:dkey-23k10.3 [Source:ZFIN;Acc:ZDB-GENE-131126-11]
ENSDARG00000097743	si:dkey-276j7.2	6:12081579-12087043	0.992269	5.3528	2.43149	2.8401	5e-05	0.00170302	si:dkey-276j7.2 [Source:ZFIN;Acc:ZDB-GENE-131127-420]
ENSDARG00000097909	si:dkey-195m11.11	6:39293240-39309185	1.19411	4.76398	1.99623	3.3743	5e-05	0.00170302	si:dkey-195m11.11 [Source:ZFIN;Acc:ZDB-GENE-131127-648]
ENSDARG00000098004	ftr91	15:41800045-41805169	3.14049	9.87936	1.65343	3.78647	5e-05	0.00170302	finTRIM family, member 91 [Source:ZFIN;Acc:ZDB-GENE-131125-31]
ENSDARG00000098158	cpxm1b	14:51607627-51638769	0.883111	1.68409	0.931304	1.98119	0.0007	0.014674	carboxypeptidase X (M14 family), member 1b [Source:ZFIN;Acc:ZDB-GENE-141212-305]
ENSDARG00000098204	CU984600.2	9:561484-582765	30.6479	106.523	1.7973	5.82761	5e-05	0.00170302
ENSDARG00000098237	fbn2b	22:4071518-4116819	2.67828	4.47222	0.739685	2.25726	0.00025	0.00644297	fibrillin 2b [Source:ZFIN;Acc:ZDB-GENE-090112-3]
ENSDARG00000098283	CABZ01084887.1	KN150232.1:1519-2424	27.3899	47.7016	0.800391	2.52669	5e-05	0.00170302
ENSDARG00000098293	si:dkey-27i16.2	14:14255368-14260854	59.7989	97.6795	0.707937	2.36196	5e-05	0.00170302	si:dkey-27i16.2 [Source:ZFIN;Acc:ZDB-GENE-030131-9667]
ENSDARG00000098515	si:dkey-16p6.1	4:41860811-41879101	2.66746	4.85327	0.863492	2.31926	0.0002	0.00540798	si:dkey-16p6.1 [Source:ZFIN;Acc:ZDB-GENE-081103-43]
ENSDARG00000098540	ZC3H7B (2 of 2)	3:4548099-4590736	3.52922	8.00746	1.182	3.56392	5e-05	0.00170302	zgc:162198 [Source:ZFIN;Acc:ZDB-GENE-030131-4512]
ENSDARG00000098591	tubb2b	8:52726938-52729618	129.785	189.737	0.547879	2.0125	0.0008	0.0162347	tubulin, beta 2b [Source:ZFIN;Acc:ZDB-GENE-030131-722]
ENSDARG00000098597	CU570791.1	18:3057866-3072064	1.6155	3.61723	1.16291	2.87065	5e-05	0.00170302
ENSDARG00000098610	si:dkey-8o9.2	4:51184962-51228421	1.14484	2.63673	1.2036	2.53464	5e-05	0.00170302	si:dkey-8o9.2 [Source:ZFIN;Acc:ZDB-GENE-081103-17]
ENSDARG00000098618	erap2	5:51580235-51598181	18.3023	26.1502	0.5148	1.79271	0.0019	0.0307111	endoplasmic reticulum aminopeptidase 2 [Source:ZFIN;Acc:ZDB-GENE-080402-6]
ENSDARG00000098667	grin3bb	11:13946573-14007325	0.274995	1.0655	1.95405	1.76489	0.0006	0.0130346	glutamate receptor, ionotropic, N-methyl-D-aspartate 3Bb [Source:ZFIN;Acc:ZDB-GENE-131122-77]
ENSDARG00000098700	il1b	10:45109896-45117159	6.246	13.3997	1.1012	2.9264	5e-05	0.00170302	interleukin 1, beta [Source:ZFIN;Acc:ZDB-GENE-040702-2]
ENSDARG00000098716	PARP11	4:70474771-70488088	3.21745	7.94306	1.30378	3.09576	5e-05	0.00170302	poly(ADP-ribose) polymerase family member 11 [Source:HGNC Symbol;Acc:HGNC:1186]
ENSDARG00000098745	tfec	4:5988657-6039484	2.77855	6.17453	1.152	2.75646	5e-05	0.00170302	transcription factor EC [Source:ZFIN;Acc:ZDB-GENE-041210-21]
ENSDARG00000098753	elmo1	19:34300444-34476377	19.5565	30.2597	0.629751	1.82113	0.0009	0.0177503	engulfment and cell motility 1 (ced-12 homolog, C. elegans) [Source:ZFIN;Acc:ZDB-GENE-040426-2069]
ENSDARG00000098761	rgs2	22:24219648-24221856	5.23597	23.8991	2.19042	4.49303	5e-05	0.00170302	regulator of G-protein signaling 2 [Source:ZFIN;Acc:ZDB-GENE-040718-410]
ENSDARG00000098772	gig2d	21:22656037-22657125	15.176	40.7214	1.42399	3.83976	5e-05	0.00170302	grass carp reovirus (GCRV)-induced gene 2d [Source:ZFIN;Acc:ZDB-GENE-130517-1]
ENSDARG00000098913	faslg	20:15700709-15705405	0.919508	3.73341	2.02156	2.97887	5e-05	0.00170302	Fas ligand (TNF superfamily, member 6) [Source:ZFIN;Acc:ZDB-GENE-070410-16]
ENSDARG00000099026	BX004828.2	7:8024804-8098285	3.5282	5.46744	0.631933	1.90336	0.001	0.0191469	si:dkey-185m8.2 [Source:ZFIN;Acc:ZDB-GENE-160114-60]
ENSDARG00000099090	znf1087	4:67797415-67801115	0.298566	0.911098	1.60956	1.92105	0.00355	0.0474906	zinc finger protein 1087 [Source:ZFIN;Acc:ZDB-GENE-110913-106]
ENSDARG00000099105	CABZ01078610.1	KN149959.1:44403-49847	5.48428	11.11	1.01849	1.99842	0.001	0.0191469
ENSDARG00000099138	btr29	19:1078878-1098394	5.72634	14.8464	1.37443	3.77873	5e-05	0.00170302	bloodthirsty-related gene family, member 29 [Source:ZFIN;Acc:ZDB-GENE-090512-2]
ENSDARG00000099144	igfbp3	20:6766299-6814290	12.2411	17.4497	0.51147	1.70337	0.00295	0.0418892	insulin-like growth factor binding protein 3 [Source:ZFIN;Acc:ZDB-GENE-040412-1]
ENSDARG00000099195	ier2	3:33629940-33630906	20.3858	31.3404	0.62046	1.91394	0.0011	0.0206532	immediate early response 2 [Source:ZFIN;Acc:ZDB-GENE-030131-9126]
ENSDARG00000099351	igfbp1a	20:6818826-6822741	5.42753	20.3403	1.90597	5.10886	5e-05	0.00170302	insulin-like growth factor binding protein 1a [Source:ZFIN;Acc:ZDB-GENE-021231-1]
ENSDARG00000099409	OGFR (3 of 4)	11:20064474-20071624	4.38216	7.44146	0.763943	1.91247	0.00145	0.0253084	zgc:162182 [Source:ZFIN;Acc:ZDB-GENE-070424-58]
ENSDARG00000099432	si:ch211-246b8.1	4:34355181-34393989	0.2043	1.22857	2.58822	3.43741	5e-05	0.00170302	si:ch211-246b8.1 [Source:ZFIN;Acc:ZDB-GENE-070705-136]
ENSDARG00000099465	rnf213a	3:56631748-56746324	20.1607	34.7004	0.78341	2.6997	5e-05	0.00170302	ring finger protein 213a [Source:ZFIN;Acc:ZDB-GENE-050302-100]
ENSDARG00000099506	RAC1 (7 of 7)	KN150449.1:26483-35230	2.72197	6.62004	1.28219	2.3154	0.00025	0.00644297	ras-related C3 botulinum toxin substrate 1 (rho family, small GTP binding protein Rac1) [Source:HGNC Symbol;Acc:HGNC:9801]
ENSDARG00000099639	trim35-19	3:8144751-8149897	4.23529	7.22233	0.770004	1.89549	0.00155	0.0264632	tripartite motif containing 35-19 [Source:ZFIN;Acc:ZDB-GENE-070424-178]
ENSDARG00000099640	eed	1:27689-34330	23.827	35.207	0.563265	1.52939	0.00365	0.0484459	embryonic ectoderm development [Source:ZFIN;Acc:ZDB-GENE-050417-287]
ENSDARG00000099684	trim35-24	3:8057361-8062959	1.1702	4.01298	1.77792	3.05531	5e-05	0.00170302	tripartite motif containing 35-24 [Source:ZFIN;Acc:ZDB-GENE-060421-8366]
ENSDARG00000099690	vaspa	10:321677-341252	19.6364	32.2153	0.714213	2.53132	5e-05	0.00170302	vasodilator-stimulated phosphoprotein a [Source:ZFIN;Acc:ZDB-GENE-070424-68]
ENSDARG00000099719	cdkn1d	KN149955.1:4148-15104	4.75468	29.6015	2.63825	7.67347	5e-05	0.00170302	cyclin-dependent kinase inhibitor 1D [Source:ZFIN;Acc:ZDB-GENE-110215-1]
ENSDARG00000099776	glula	2:19339342-19343286	123.364	204.411	0.728556	2.19284	5e-05	0.00170302	glutamate-ammonia ligase (glutamine synthase) a [Source:ZFIN;Acc:ZDB-GENE-030131-688]
ENSDARG00000099781	agrp2	2:7549926-7560187	1.04408	3.80934	1.8673	3.49941	5e-05	0.00170302	agouti related neuropeptide 2 [Source:ZFIN;Acc:ZDB-GENE-150212-1]
ENSDARG00000099806	si:dkey-53k12.2	2:48717582-48720815	14.1154	24.8272	0.814649	1.93701	0.00125	0.0227755	si:dkey-53k12.2 [Source:ZFIN;Acc:ZDB-GENE-141212-195]
ENSDARG00000099833	fbxo7	4:672708-687249	22.9334	32.9511	0.522876	1.79773	0.00235	0.0355807	F-box protein 7 [Source:ZFIN;Acc:ZDB-GENE-050913-68]
ENSDARG00000099874	agap2	23:36552747-36602114	9.64056	15.6288	0.697019	2.28173	5e-05	0.00170302	ArfGAP with GTPase domain, ankyrin repeat and PH domain 2 [Source:ZFIN;Acc:ZDB-GENE-061103-343]
ENSDARG00000099940	ftr42	3:44820363-44834967	3.28665	9.10044	1.46932	3.37073	5e-05	0.00170302	finTRIM family, member 42 [Source:ZFIN;Acc:ZDB-GENE-090507-7]
ENSDARG00000100020	pim1	8:10267251-10271042	64.1764	99.852	0.637748	2.24729	5e-05	0.00170302	Pim-1 proto-oncogene, serine/threonine kinase [Source:ZFIN;Acc:ZDB-GENE-061013-139]
ENSDARG00000100131	si:dkey-173l11.6	7:52882455-52888475	0.141494	1.34017	3.24361	2.28513	0.0022	0.0339157	cadherin 29 [Source:ZFIN;Acc:ZDB-GENE-141212-240]
ENSDARG00000100134	FO904861.5	1:56720596-56728725	0.453467	1.54528	1.7688	2.52722	0.0001	0.00310443
ENSDARG00000100161	CR382337.2	3:11065648-11074032	4.70744	12.4546	1.40366	3.49116	5e-05	0.00170302
ENSDARG00000100185	elovl7b	KN150589.1:3099-5397	6.55144	10.9241	0.737636	1.82527	0.00195	0.0312461	ELOVL fatty acid elongase 7b [Source:ZFIN;Acc:ZDB-GENE-030131-5485]
ENSDARG00000100188	RNPS1 (2 of 2)	KN149698.1:88939-101293	11.1775	19.5812	0.808867	2.35032	0.0001	0.00310443	RNA binding protein with serine rich domain 1 [Source:HGNC Symbol;Acc:HGNC:10080]
ENSDARG00000100250	ftr41	3:44840187-44848247	1.41963	6.33894	2.15873	4.08735	5e-05	0.00170302	finTRIM family, member 41 [Source:ZFIN;Acc:ZDB-GENE-090507-6]
ENSDARG00000100275	NMI	9:56808817-56877232	114.249	168.685	0.562158	1.83256	0.00175	0.0290723
ENSDARG00000100280	znfx1	6:57401436-57479601	21.8206	47.5467	1.12365	3.62692	5e-05	0.00170302	zinc finger, NFX1-type containing 1 [Source:ZFIN;Acc:ZDB-GENE-110804-2]
ENSDARG00000100341	si:ch211-196h24.2	4:46215062-46235568	2.39556	4.66654	0.961991	2.40211	0.00015	0.00435107	si:ch211-196h24.2 [Source:ZFIN;Acc:ZDB-GENE-081103-20]
ENSDARG00000100346	si:ch211-194m7.4	25:13102359-13105703	3.96116	32.6195	3.04174	6.60011	5e-05	0.00170302	si:ch211-194m7.4 [Source:ZFIN;Acc:ZDB-GENE-131125-83]
ENSDARG00000100383	il10ra	15:12446469-12457017	6.15085	10.1528	0.723016	2.25088	0.0001	0.00310443	interleukin 10 receptor, alpha [Source:ZFIN;Acc:ZDB-GENE-070905-4]
ENSDARG00000100449	si:busm1-71b9.3	7:52900475-52919224	8.51448	14.4224	0.760319	2.02049	0.0005	0.0112467	si:busm1-71b9.3 [Source:ZFIN;Acc:ZDB-GENE-041001-54]
ENSDARG00000100508	ubn2b	3:7954039-8011465	4.37469	7.34071	0.74674	2.36131	5e-05	0.00170302	ubinuclein 2b [Source:ZFIN;Acc:ZDB-GENE-060503-768]
ENSDARG00000100510	actr3	9:56882047-56885117	293.911	425.598	0.534114	1.94118	0.0008	0.0162347	ARP3 actin-related protein 3 homolog (yeast) [Source:ZFIN;Acc:ZDB-GENE-040428-2]
ENSDARG00000100612	BX004993.3	7:7743020-7768189	0.907076	2.22237	1.2928	2.33994	0.00025	0.00644297	si:ch211-163c2.1 [Source:ZFIN;Acc:ZDB-GENE-160114-75]
ENSDARG00000100651	PDCL3	KN150015.1:2017-9572	10.7292	22.648	1.07785	3.26744	5e-05	0.00170302	phosducin like 3 [Source:HGNC Symbol;Acc:HGNC:28860]
ENSDARG00000100660	ZC3HAV1	4:6732-52120	26.1726	41.0074	0.64783	2.25377	0.00015	0.00435107	si:ch73-252i11.1 [Source:ZFIN;Acc:ZDB-GENE-141210-7]
ENSDARG00000100662	cxcl11.1	5:42292285-42293451	3.89914	13.155	1.75439	3.12187	5e-05	0.00170302	chemokine (C-X-C motif) ligand 11, duplicate 1 [Source:ZFIN;Acc:ZDB-GENE-070907-2]
ENSDARG00000100729	tln1	10:6120322-6312697	17.4002	27.1515	0.641926	2.30713	5e-05	0.00170302	talin 1 [Source:ZFIN;Acc:ZDB-GENE-031002-48]
ENSDARG00000100887	si:dkey-11f4.20	9:473784-483062	1.81292	4.83855	1.41626	2.56135	0.0001	0.00310443	si:dkey-11f4.20 [Source:ZFIN;Acc:ZDB-GENE-070912-359]
ENSDARG00000100899	CD274	21:2369399-2389984	5.70343	11.2189	0.976032	2.44315	5e-05	0.00170302	si:ch211-241b2.5 [Source:ZFIN;Acc:ZDB-GENE-081104-192]
ENSDARG00000100900	si:ch211-183d5.2	7:8722015-8735549	38.4375	61.8643	0.686591	2.19861	0.00015	0.00435107	si:ch211-183d5.2 [Source:ZFIN;Acc:ZDB-GENE-141216-406]
ENSDARG00000100904	zgc:65811	KN149855.1:17112-19974	198.738	683.496	1.78206	6.35085	5e-05	0.00170302
ENSDARG00000100935	CR847898.2	6:29857954-29859602	9.42684	18.3775	0.963092	2.15772	0.00065	0.0138544
ENSDARG00000100942	zgc:194655	7:19361843-19369655	7.93277	17.8059	1.16646	1.83743	0.00105	0.0198611	zgc:194655 [Source:ZFIN;Acc:ZDB-GENE-081022-137]
ENSDARG00000100968	si:ch211-1a19.3	11:13572447-13582003	16.8652	56.0056	1.73152	5.53139	5e-05	0.00170302	si:ch211-1a19.3 [Source:ZFIN;Acc:ZDB-GENE-141216-322]
ENSDARG00000101009	cited4b	16:35582295-35584616	14.7847	21.6566	0.550702	1.75931	0.00205	0.0322138	Cbp/p300-interacting transactivator, with Glu/Asp-rich carboxy-terminal domain, 4b [Source:ZFIN;Acc:ZDB-GENE-030425-5]
ENSDARG00000101017	CT583642.2	3:32843913-32852297	5.66865	8.38151	0.564204	1.67185	0.0035	0.0471318
ENSDARG00000101040	ccl20a.3	2:45338050-45340016	22.3732	59.5456	1.41223	3.64273	5e-05	0.00170302	chemokine (C-C motif) ligand 20a, duplicate 3 [Source:ZFIN;Acc:ZDB-GENE-081022-193]
ENSDARG00000101088	si:ch73-359m17.5	19:48679954-48681380	22.6715	38.5165	0.764598	1.7263	0.0038	0.0496908	si:ch73-359m17.5 [Source:ZFIN;Acc:ZDB-GENE-141212-366]
ENSDARG00000101123	CABZ01009512.1	KN150608.1:3616-134744	3.97579	6.4687	0.702236	1.70359	0.0031	0.0433531
ENSDARG00000101138	CXCL11 (6 of 7)	5:42276823-42278011	6.76401	27.3833	2.01734	3.67959	5e-05	0.00170302	C-X-C motif chemokine ligand 11 [Source:HGNC Symbol;Acc:HGNC:10638]
ENSDARG00000101316	PPP4R1	KN149734.1:1076-3890	16.2793	24.1989	0.571899	1.7577	0.00285	0.0408976
ENSDARG00000101334	ctsc	15:43682885-43704485	95.5923	141.33	0.564105	2.03579	0.0003	0.00738523	cathepsin C [Source:ZFIN;Acc:ZDB-GENE-030619-9]
ENSDARG00000101362	mibp	22:4733940-4738182	19.2381	34.4381	0.840037	1.99267	0.00065	0.0138544	muscle-specific beta 1 integrin binding protein [Source:ZFIN;Acc:ZDB-GENE-030404-1]
ENSDARG00000101460	si:dkey-233e3.3	4:30302466-30339599	0.768426	1.98833	1.37158	1.73952	0.00205	0.0322138	si:dkey-233e3.3 [Source:ZFIN;Acc:ZDB-GENE-110914-41]
ENSDARG00000101479	BX908782.3	2:52172416-52179676	9.08173	83.4943	3.20064	6.04962	5e-05	0.00170302	three-finger protein 5 (LOC100003647), mRNA [Source:RefSeq mRNA;Acc:NM_001172308]
ENSDARG00000101514	ftr64	4:70704403-70713219	2.62748	4.65018	0.823609	1.81108	0.0023	0.0350061	finTRIM family, member 64 [Source:ZFIN;Acc:ZDB-GENE-090508-8]
ENSDARG00000101626	arf6a	20:54525231-54527311	21.9665	31.2877	0.510288	1.74465	0.0026	0.0384497	ADP-ribosylation factor 6a [Source:ZFIN;Acc:ZDB-GENE-030131-8007]
ENSDARG00000101705	CR388047.1	3:3324451-3330159	0.888783	2.35418	1.40532	2.72727	5e-05	0.00170302
ENSDARG00000101721	PLA2G4C (4 of 4)	19:11036422-11052827	2.45946	4.40609	0.841159	2.03672	0.0009	0.0177503
ENSDARG00000101785	LAPTM5	19:43701894-43713994	95.1717	153.743	0.691915	2.46349	5e-05	0.00170302
ENSDARG00000101795	CABZ01033394.1	13:5904445-5909866	0.354725	1.64089	2.20971	3.44198	5e-05	0.00170302
ENSDARG00000101859	mnta	15:25237598-25274043	8.12238	11.5606	0.509237	1.70683	0.00245	0.0367392	si:dkey-95o3.4 [Source:ZFIN;Acc:ZDB-GENE-121214-300]
ENSDARG00000101914	metrnl	3:44328047-44344245	8.80056	13.311	0.596946	1.70437	0.0037	0.0488862	meteorin, glial cell differentiation regulator-like [Source:ZFIN;Acc:ZDB-GENE-040426-1917]
ENSDARG00000102000	wu:fj30f06	15:44471-48820	5.97997	9.93113	0.731819	1.89695	0.00115	0.021414	wu:fj30f06 [Source:ZFIN;Acc:ZDB-GENE-030131-7567]
ENSDARG00000102159	si:ch211-134a4.5	21:5424220-5435797	5.99107	14.1771	1.24268	2.64046	5e-05	0.00170302	si:ch211-134a4.5 [Source:ZFIN;Acc:ZDB-GENE-131127-630]
ENSDARG00000102450	CU571328.1	3:57750388-57753023	2.73003	7.5171	1.46126	2.1636	0.00105	0.0198611
ENSDARG00000102467	CABZ01056516.1	3:6173033-6174573	1.89976	4.29956	1.17837	2.08555	0.00105	0.0198611
ENSDARG00000102489	BX000534.1	12:16913901-16918271	0.777411	2.01317	1.37272	2.29896	0.00045	0.0103044
ENSDARG00000102514	CXCL11 (7 of 7)	5:42282542-42283580	10.785	31.7886	1.55949	3.52914	5e-05	0.00170302
ENSDARG00000102525	lck	17:25326342-25363985	11.01	16.3406	0.569641	1.78228	0.00265	0.0389907	LCK proto-oncogene, Src family tyrosine kinase [Source:ZFIN;Acc:ZDB-GENE-040617-1]
ENSDARG00000102555	si:dkey-33i11.9	16:45206076-45211714	87.245	125.311	0.522371	1.81154	0.0013	0.0233518	si:dkey-33i11.9 [Source:ZFIN;Acc:ZDB-GENE-060503-262]
ENSDARG00000102588	si:dkey-68o6.3	3:24426091-24437454	2.69031	5.51127	1.03461	2.24978	0.0004	0.00932752	SP110 nuclear body protein, tandem duplicate 2 [Source:ZFIN;Acc:ZDB-GENE-141212-296]
ENSDARG00000102706	si:dkey-56m19.6	7:44391399-44394780	68.4955	118.654	0.792676	2.67475	5e-05	0.00170302	si:dkey-56m19.6 [Source:ZFIN;Acc:ZDB-GENE-141216-129]
ENSDARG00000102748	DUT	KN149951.1:430-4291	64.6297	106.745	0.723899	2.23993	0.0001	0.00310443
ENSDARG00000102758	FO704661.1	8:52492443-52504152	18.9317	61.3271	1.69572	5.46454	5e-05	0.00170302	gamma-glutamyl hydrolase precursor [Source:RefSeq peptide;Acc:NP_001243151]
ENSDARG00000102787	fam193a	1:36593250-36664585	6.94856	10.4214	0.584766	1.82024	0.0014	0.0246047	family with sequence similarity 193, member A [Source:ZFIN;Acc:ZDB-GENE-080917-25]
ENSDARG00000102986	csf1ra	14:3170815-3202049	12.8191	18.8635	0.557304	1.91854	0.0007	0.014674	colony stimulating factor 1 receptor, a [Source:ZFIN;Acc:ZDB-GENE-001205-1]
ENSDARG00000103028	CABZ01052487.1	2:58217804-58221387	5.58768	17.3763	1.6368	3.54151	5e-05	0.00170302
ENSDARG00000103032	rap2b	18:50710613-50713150	18.2058	25.2701	0.473031	1.63903	0.00375	0.0492587	RAP2B, member of RAS oncogene family [Source:ZFIN;Acc:ZDB-GENE-040426-2818]
ENSDARG00000103092	grem2b	12:47545973-47560418	30.8206	48.9212	0.666566	2.08135	0.0005	0.0112467	gremlin 2, DAN family BMP antagonist b [Source:ZFIN;Acc:ZDB-GENE-030911-9]
ENSDARG00000103131	VWA5A (4 of 4)	25:4781013-4804954	11.5811	18.4168	0.669247	2.27528	0.0001	0.00310443	si:ch1073-340j19.1 [Source:ZFIN;Acc:ZDB-GENE-131125-50]
ENSDARG00000103137	rmi2	3:43124867-43134138	17.9916	29.569	0.716765	1.71151	0.00345	0.0465819	RecQ mediated genome instability 2 [Source:ZFIN;Acc:ZDB-GENE-131125-13]
ENSDARG00000103251	sh3pxd2b	21:42722128-42784791	4.40667	7.70293	0.805718	1.78266	0.00055	0.012143	SH3 and PX domains 2B [Source:ZFIN;Acc:ZDB-GENE-060810-52]
ENSDARG00000103310	znf1053	4:51229597-51238471	0.592274	1.83713	1.63312	2.22075	0.00075	0.015467	zinc finger protein 1053 [Source:ZFIN;Acc:ZDB-GENE-121214-1]
ENSDARG00000103319	si:ch73-359m17.7	19:48669503-48670893	32.0098	54.5201	0.768272	2.17592	0.0003	0.00738523	si:ch73-359m17.7 [Source:ZFIN;Acc:ZDB-GENE-141212-401]
ENSDARG00000103351	si:ch211-149f21.3	5:7779821-7827635	9.33439	16.0315	0.780285	2.29276	0.0001	0.00310443	si:ch211-149f21.3 [Source:ZFIN;Acc:ZDB-GENE-131121-251]
ENSDARG00000103423	si:ch211-261i17.1	7:1974741-1978783	0.175149	0.780171	2.15521	2.66767	0.0004	0.00932752	si:ch211-261i17.1 [Source:ZFIN;Acc:ZDB-GENE-131127-264]
ENSDARG00000103444	gig2h	21:22638425-22639718	2.7319	6.54346	1.26015	1.92745	0.00275	0.0399418	grass carp reovirus (GCRV)-induced gene 2h [Source:ZFIN;Acc:ZDB-GENE-130517-5]
ENSDARG00000103467	limk1a	15:258560-343522	14.0668	23.0463	0.712236	2.41142	5e-05	0.00170302	LIM domain kinase 1a [Source:ZFIN;Acc:ZDB-GENE-061212-3]
ENSDARG00000103480	BX640512.1	5:38079469-38111353	8.95317	17.2932	0.949732	2.18878	0.0004	0.00932752
ENSDARG00000103519	adamts1	1:677012-686023	1.6251	5.01436	1.62554	4.09226	5e-05	0.00170302	ADAM metallopeptidase with thrombospondin type 1 motif, 1 [Source:ZFIN;Acc:ZDB-GENE-070814-1]
ENSDARG00000103520	BX005082.2	7:34515146-34516157	1.65816	4.38919	1.40438	2.01554	0.0016	0.0271573	si:dkey-148a17.5 [Source:ZFIN;Acc:ZDB-GENE-160728-121]
ENSDARG00000103525	YTHDC2	5:929678-978411	1.39854	3.18204	1.18603	2.96798	5e-05	0.00170302	YTH domain containing 2 [Source:HGNC Symbol;Acc:HGNC:24721]
ENSDARG00000103551	rnf213b	12:36193086-36242090	10.3662	19.7661	0.931136	3.23776	5e-05	0.00170302	ring finger protein 213b [Source:ZFIN;Acc:ZDB-GENE-110822-1]
ENSDARG00000103688	tank	9:51916344-51923414	15.183	23.8662	0.652514	1.76186	0.0028	0.0404082	TRAF family member-associated NFKB activator [Source:ZFIN;Acc:ZDB-GENE-060929-308]
ENSDARG00000103720	ZFP36	15:14048921-14050804	63.1511	94.8994	0.587591	2.11718	0.00035	0.00834338	zgc:162730 [Source:ZFIN;Acc:ZDB-GENE-030131-6366]
ENSDARG00000103769	si:ch211-147m6.2	25:13109372-13111543	1.59556	9.49081	2.57246	4.41476	5e-05	0.00170302	si:ch211-147m6.2 [Source:ZFIN;Acc:ZDB-GENE-131121-85]
ENSDARG00000103844	si:ch211-266c8.1	4:73877473-73890649	3.06057	5.67858	0.891728	2.31231	5e-05	0.00170302	si:ch211-266c8.1 [Source:ZFIN;Acc:ZDB-GENE-070424-173]
ENSDARG00000103924	zgc:154055	17:25378678-25394204	13.945	25.9391	0.895383	2.98006	5e-05	0.00170302	zgc:154055 [Source:ZFIN;Acc:ZDB-GENE-060929-612]
ENSDARG00000103933	fancm	17:1465226-1476786	1.08248	2.59419	1.26094	2.14842	0.0006	0.0130346	Fanconi anemia, complementation group M [Source:ZFIN;Acc:ZDB-GENE-090929-1]
ENSDARG00000103956	si:dkey-17o15.2	5:36677088-36686921	13.7325	19.9333	0.537594	1.72262	0.003	0.0423625	si:dkey-17o15.2 [Source:ZFIN;Acc:ZDB-GENE-030131-4187]
ENSDARG00000103980	ets2	10:187736-196817	21.6011	35.6636	0.723346	2.15629	0.0003	0.00738523	v-ets avian erythroblastosis virus E26 oncogene homolog 2 [Source:ZFIN;Acc:ZDB-GENE-050522-552]
ENSDARG00000104045	tlr22	21:38802389-38805369	3.44071	5.61944	0.70772	1.80987	0.002	0.0317223	toll-like receptor 22 [Source:ZFIN;Acc:ZDB-GENE-040220-5]
ENSDARG00000104077	fcer1gl	2:57505216-57512999	77.6095	131.832	0.764393	2.48785	5e-05	0.00170302	Fc receptor, IgE, high affinity I, gamma polypeptide like [Source:ZFIN;Acc:ZDB-GENE-070502-4]
ENSDARG00000104153	zgc:175248	7:6730007-6750228	2.26724	4.77604	1.07488	2.1039	0.0005	0.0112467	zgc:175248 [Source:ZFIN;Acc:ZDB-GENE-080204-93]
ENSDARG00000104294	BX510909.3	KN149695.1:99690-111469	1.10688	2.57843	1.22	2.54724	0.0001	0.00310443
ENSDARG00000104300	wipf1a	9:2449365-2468219	9.79913	16.3531	0.738841	2.44958	0.0001	0.00310443	WAS/WASL interacting protein family, member 1a [Source:ZFIN;Acc:ZDB-GENE-080204-101]
ENSDARG00000104316	SPATS2	KN149997.1:4400-6296	24.2863	35.4076	0.543919	1.80992	0.0019	0.0307111
ENSDARG00000104325	plek	13:940457-955823	2.80269	10.0374	1.84051	3.08796	5e-05	0.00170302	pleckstrin [Source:ZFIN;Acc:ZDB-GENE-040426-1506]
ENSDARG00000104332	si:dkey-173l11.3	7:52930110-52942642	10.8073	17.7435	0.715274	2.27513	0.00015	0.00435107	cadherin 28 [Source:ZFIN;Acc:ZDB-GENE-081104-9]
ENSDARG00000104339	FQ377629.1	6:65805-81892	1.132	2.02667	0.840234	2.1583	0.00015	0.00435107	SWI/SNF related, matrix associated, actin dependent regulator of chromatin, subfamily a, member 4 [Source:HGNC Symbol;Acc:HGNC:11100]
ENSDARG00000104350	si:dkey-68o6.6	3:24473354-24481558	7.21317	24.9479	1.79021	4.87508	5e-05	0.00170302	si:dkey-68o6.6 [Source:ZFIN;Acc:ZDB-GENE-141212-381]
ENSDARG00000104370	esm1	21:9894579-9898769	1.91291	4.86932	1.34795	2.37426	0.0003	0.00738523	endothelial cell-specific molecule 1 [Source:ZFIN;Acc:ZDB-GENE-060929-748]
ENSDARG00000104374	SMCHD1	7:71345080-71469452	7.50961	11.2279	0.580281	2.01647	0.00035	0.00834338	structural maintenance of chromosomes flexible hinge domain containing 1 [Source:ZFIN;Acc:ZDB-GENE-050211-6]
ENSDARG00000104396	trim25	6:21917005-21929302	66.1734	104.98	0.665787	1.743	0.002	0.0317223	tripartite motif containing 25 [Source:ZFIN;Acc:ZDB-GENE-040426-797]
ENSDARG00000104398	si:ch73-343g19.4	16:45182638-45185453	134.998	201.877	0.580541	2.07044	0.0002	0.00540798	si:ch73-343g19.4 [Source:ZFIN;Acc:ZDB-GENE-100922-108]
ENSDARG00000104415	si:ch73-236c18.6	1:57726307-57740653	2.89647	5.02694	0.795385	1.95391	0.0012	0.0222027	si:ch73-236c18.6 [Source:ZFIN;Acc:ZDB-GENE-121213-9]
ENSDARG00000104448	LRR1	17:132564-133308	9.23259	19.8776	1.10634	2.5739	5e-05	0.00170302	zgc:77287 [Source:ZFIN;Acc:ZDB-GENE-040426-2337]
ENSDARG00000104499	-	25:8161333-8181825	13.6388	21.963	0.687354	2.27331	0.00015	0.00435107
ENSDARG00000104567	KDM5A	KN150487.1:498-8649	10.4123	15.6799	0.590627	2.08388	0.00055	0.012143	lysine demethylase 5A [Source:HGNC Symbol;Acc:HGNC:9886]
ENSDARG00000104572	si:dkey-35h6.1	14:12730545-12742341	3.71949	6.70678	0.850515	2.28903	0.00035	0.00834338	si:dkey-35h6.1 [Source:ZFIN;Acc:ZDB-GENE-141216-112]
ENSDARG00000104600	CABZ01070527.1	7:52736639-52737547	40.8116	65.1265	0.674266	2.26382	0.00015	0.00435107
ENSDARG00000104615	-	15:47083455-47093308	28.4097	50.205	0.821447	2.84492	5e-05	0.00170302
ENSDARG00000104649	-	11:1581759-1591299	5.25982	9.69326	0.88197	2.62912	0.0001	0.00310443	si:dkey-40c23.3 [Source:ZFIN;Acc:ZDB-GENE-131126-78]
ENSDARG00000104672	CABZ01074397.1	KN149880.1:6191-50193	40.3512	63.7542	0.659909	2.38984	5e-05	0.00170302
ENSDARG00000104693	il6st	10:5787400-5820365	16.9689	24.2188	0.513228	1.82798	0.0015	0.025761	interleukin 6 signal transducer [Source:ZFIN;Acc:ZDB-GENE-080104-6]
ENSDARG00000104765	chek1	21:22521548-22528565	1.72465	3.75635	1.12302	2.04168	0.0009	0.0177503	checkpoint kinase 1 [Source:ZFIN;Acc:ZDB-GENE-040426-896]
ENSDARG00000104770	CABZ01072815.1	KN150572.1:13841-28225	0.799543	1.6877	1.07781	1.94283	0.0022	0.0339157
ENSDARG00000104773	junbb	3:7768814-7770219	7.99493	18.2328	1.18938	3.44034	5e-05	0.00170302	jun B proto-oncogene b [Source:ZFIN;Acc:ZDB-GENE-040426-2666]
ENSDARG00000104848	cdkal1	16:1363-15105	11.6973	19.5551	0.741368	2.01675	0.00045	0.0103044	CDK5 regulatory subunit associated protein 1-like 1 [Source:ZFIN;Acc:ZDB-GENE-040426-1443]
ENSDARG00000104859	si:dkey-1c7.2	1:57051959-57058047	0.881774	2.13623	1.27659	1.89006	0.0025	0.0372418	si:dkey-1c7.2 [Source:ZFIN;Acc:ZDB-GENE-121214-214]
ENSDARG00000104882	si:ch73-343g19.5	16:45174141-45177656	23.3152	47.7609	1.03456	2.80608	5e-05	0.00170302	si:ch73-343g19.5 [Source:ZFIN;Acc:ZDB-GENE-100922-95]
ENSDARG00000104976	si:ch1073-67j19.2	4:7814143-7817675	5.75199	14.8012	1.36358	3.4553	5e-05	0.00170302	si:ch1073-67j19.2 [Source:ZFIN;Acc:ZDB-GENE-141216-263]
ENSDARG00000105033	BX897691.1	1:34378977-34382152	8.55117	13.7764	0.688005	1.84201	0.0015	0.025761
ENSDARG00000105046	ccnf	3:12401857-12433670	2.60112	4.40966	0.761535	1.97814	0.00075	0.015467	cyclin F [Source:ZFIN;Acc:ZDB-GENE-021030-2]
ENSDARG00000105096	si:ch1073-67j19.1	4:7809366-7812837	0.324762	7.47435	4.52449	3.67765	0.00085	0.0170117	si:ch1073-67j19.1 [Source:ZFIN;Acc:ZDB-GENE-141216-297]
ENSDARG00000105142	tcirg1b	14:16471654-16504836	22.0867	36.7895	0.736114	2.57258	5e-05	0.00170302	T-cell, immune regulator 1, ATPase, H+ transporting, lysosomal V0 subunit A3b [Source:ZFIN;Acc:ZDB-GENE-040426-2022]
ENSDARG00000105241	btr26	19:4120708-4140948	4.01709	9.50525	1.24257	2.66394	5e-05	0.00170302	bloodthirsty-related gene family, member 26 [Source:ZFIN;Acc:ZDB-GENE-070705-378]
ENSDARG00000105263	BX908792.2	7:39434986-39436144	70.2225	110.955	0.659968	2.08284	0.0004	0.00932752	chemokine (C-C motif) ligand 36, duplicate 1 [Source:ZFIN;Acc:ZDB-GENE-140718-2]
ENSDARG00000105270	CABZ01080198.1	KN149921.1:1629-27655	99.271	154.79	0.640871	2.22996	0.0003	0.00738523
ENSDARG00000105285	-	14:344940-373782	1.4958	3.06656	1.0357	3.12276	5e-05	0.00170302
ENSDARG00000105287	mpp1	21:36291731-36338761	12.4834	17.3485	0.474806	1.67987	0.0028	0.0404082	membrane protein, palmitoylated 1 [Source:ZFIN;Acc:ZDB-GENE-031113-4]
ENSDARG00000105302	LRRN2	11:22616944-22621108	0.282869	0.904046	1.67626	2.04678	0.00145	0.0253084	leucine rich repeat neuronal 2 [Source:ZFIN;Acc:ZDB-GENE-141212-289]
Down-regulated genes in in olfactory mucosa
ENSDARG00000000212	krt97	22:11726357-11749889	193.458	108.37	-0.836058	-2.86349	5e-05	0.00170302	keratin 97 [Source:ZFIN;Acc:ZDB-GENE-040718-78]
ENSDARG00000000606	dnah7l	1:21309711-21679921	38.286	22.0182	-0.798124	-2.54985	5e-05	0.00170302	dynein, axonemal, heavy polypeptide 7 like [Source:ZFIN;Acc:ZDB-GENE-030616-623]
ENSDARG00000001825	cfap43	13:24587429-24614838	30.1162	18.5802	-0.696773	-2.44738	5e-05	0.00170302	cilia and flagella associated protein 43 [Source:ZFIN;Acc:ZDB-GENE-080815-3]
ENSDARG00000001910	rorab	7:29241778-29354595	16.9384	10.8568	-0.641702	-2.15376	0.00015	0.00435107	RAR-related orphan receptor A, paralog b [Source:ZFIN;Acc:ZDB-GENE-040426-855]
ENSDARG00000001950	ak1	5:70925988-70948273	362.825	248.046	-0.548667	-2.00434	0.00065	0.0138544	adenylate kinase 1 [Source:ZFIN;Acc:ZDB-GENE-040822-37]
ENSDARG00000002071	adss	13:11357477-11404476	133.859	58.5596	-1.19274	-4.27932	5e-05	0.00170302	adenylosuccinate synthase [Source:ZFIN;Acc:ZDB-GENE-050417-337]
ENSDARG00000002396	cry-dash	24:20049602-20064055	58.3513	24.9427	-1.22615	-3.76715	5e-05	0.00170302	cryptochrome DASH [Source:ZFIN;Acc:ZDB-GENE-040617-2]
ENSDARG00000002405	si:ch211-225b11.1	5:20282966-20310868	34.8768	17.9688	-0.956774	-3.37124	5e-05	0.00170302	si:ch211-225b11.1 [Source:ZFIN;Acc:ZDB-GENE-060531-39]
ENSDARG00000002571	tmod2	18:39346001-39401861	20.0094	13.3566	-0.583125	-1.79859	0.00195	0.0312461	tropomodulin 2 [Source:ZFIN;Acc:ZDB-GENE-040912-185]
ENSDARG00000002994	itpkca	21:21242522-21262359	17.3109	12.1162	-0.514734	-1.72262	0.00265	0.0389907	inositol-trisphosphate 3-kinase Ca [Source:ZFIN;Acc:ZDB-GENE-030131-6009]
ENSDARG00000003035	hspa9	14:11836798-11862883	89.4205	62.5901	-0.514671	-1.63817	0.00305	0.042801	heat shock protein 9 [Source:ZFIN;Acc:ZDB-GENE-030828-12]
ENSDARG00000003344	trpc2b	21:30709652-30728838	77.2792	55.4617	-0.47859	-1.7314	0.00225	0.0344255	transient receptor potential cation channel, subfamily C, member 2b [Source:ZFIN;Acc:ZDB-GENE-050712-3]
ENSDARG00000003462	fech	21:1622165-1644440	9.80578	5.16315	-0.92538	-2.26063	5e-05	0.00170302	ferrochelatase [Source:ZFIN;Acc:ZDB-GENE-000928-1]
ENSDARG00000003576	klhl32	16:32283989-32322000	14.5817	7.15081	-1.02798	-2.52092	0.0001	0.00310443	kelch-like family member 32 [Source:ZFIN;Acc:ZDB-GENE-070209-47]
ENSDARG00000003989	crhr1	3:21538996-21759068	8.14667	5.36713	-0.60206	-2.04593	0.00035	0.00834338	corticotropin releasing hormone receptor 1 [Source:ZFIN;Acc:ZDB-GENE-081231-1]
ENSDARG00000004204	efhc2	9:33949534-33972660	67.677	42.6931	-0.664663	-2.40961	5e-05	0.00170302	EF-hand domain (C-terminal) containing 2 [Source:ZFIN;Acc:ZDB-GENE-031001-10]
ENSDARG00000004636	ccdc9	15:26971758-26998665	21.3378	10.892	-0.970141	-2.8868	5e-05	0.00170302	coiled-coil domain containing 9 [Source:ZFIN;Acc:ZDB-GENE-060929-520]
ENSDARG00000005092	cep89	7:38123938-38228826	9.22305	5.78526	-0.672861	-1.81025	0.00195	0.0312461	centrosomal protein 89 [Source:ZFIN;Acc:ZDB-GENE-040426-1210]
ENSDARG00000005670	ttbk2	17:45102318-45133567	5.71969	3.51764	-0.701332	-2.1182	0.00055	0.012143	tau tubulin kinase 2a [Source:ZFIN;Acc:ZDB-GENE-120928-3]
ENSDARG00000005828	faima	9:23937472-23944468	45.8799	28.2135	-0.701478	-2.25079	0.0002	0.00540798	Fas apoptotic inhibitory molecule a [Source:ZFIN;Acc:ZDB-GENE-040718-323]
ENSDARG00000005942	v2rl1	18:34249495-34266534	122.737	78.3995	-0.646652	-2.3011	5e-05	0.00170302	vomeronasal 2 receptor, l1 [Source:ZFIN;Acc:ZDB-GENE-050419-65]
ENSDARG00000006174	lrrc23	23:20201539-20207718	77.0386	54.3014	-0.504592	-1.68921	0.0022	0.0339157	leucine rich repeat containing 23 [Source:ZFIN;Acc:ZDB-GENE-041010-153]
ENSDARG00000006202	erbb3a	6:7309033-7374942	67.8568	47.0719	-0.527627	-1.81684	0.00055	0.012143	erb-b2 receptor tyrosine kinase 3a [Source:ZFIN;Acc:ZDB-GENE-030916-3]
ENSDARG00000006220	ugt1ab	9:9998613-10032338	31.713	20.1991	-0.650782	-2.09236	0.00035	0.00834338	UDP glucuronosyltransferase 1 family a, b [Source:ZFIN;Acc:ZDB-GENE-040426-2762]
ENSDARG00000006408	hmgb3b	21:34085268-34095286	41.2826	28.1264	-0.553607	-1.85906	0.0014	0.0246047	high mobility group box 3b [Source:ZFIN;Acc:ZDB-GENE-050417-290]
ENSDARG00000006474	saxo2	7:11893132-12127244	79.1352	45.1233	-0.810447	-2.79159	5e-05	0.00170302	stabilizer of axonemal microtubules 2 [Source:ZFIN;Acc:ZDB-GENE-051127-27]
ENSDARG00000006508	pip5k1bb	8:11196462-11286438	68.7486	37.014	-0.893259	-3.23827	5e-05	0.00170302	phosphatidylinositol-4-phosphate 5-kinase, type I, beta b [Source:ZFIN;Acc:ZDB-GENE-040912-141]
ENSDARG00000006760	slc24a3	13:26943450-27079551	48.2721	30.9532	-0.641101	-2.22134	0.00015	0.00435107	solute carrier family 24 (sodium/potassium/calcium exchanger), member 3 [Source:ZFIN;Acc:ZDB-GENE-090312-67]
ENSDARG00000006863	CCDC108	9:7754322-7794639	27.9566	17.4577	-0.679326	-2.45815	5e-05	0.00170302	si:ch1073-349o24.2 [Source:ZFIN;Acc:ZDB-GENE-081104-83]
ENSDARG00000007275	si:ch211-251b21.1	8:47644445-47676034	7.9389	4.84671	-0.711935	-1.75905	0.00305	0.042801	si:ch211-251b21.1 [Source:ZFIN;Acc:ZDB-GENE-060809-5]
ENSDARG00000007349	dmrt1	5:44344663-44391191	4.58636	1.54716	-1.56773	-1.92506	0.0006	0.0130346	doublesex and mab-3 related transcription factor 1 [Source:ZFIN;Acc:ZDB-GENE-050511-1]
ENSDARG00000007444	ift81	8:11604364-11643854	28.7136	19.9471	-0.525557	-1.84399	0.00095	0.0184325	intraflagellar transport 81 homolog [Source:ZFIN;Acc:ZDB-GENE-040714-3]
ENSDARG00000007727	rgl2	16:45397436-45449794	18.6744	13.2266	-0.497619	-1.65751	0.00295	0.0418892	ral guanine nucleotide dissociation stimulator-like 2 [Source:ZFIN;Acc:ZDB-GENE-010131-1]
ENSDARG00000007739	atp1a1a.2	1:1541971-1702310	75.327	18.728	-2.00797	-1.97872	0.0024	0.0361761	ATPase, Na+/K+ transporting, alpha 1a polypeptide, tandem duplicate 2 [Source:ZFIN;Acc:ZDB-GENE-001212-2]
ENSDARG00000007774	vash2	20:37963291-38013643	21.8562	10.8897	-1.00508	-2.47895	5e-05	0.00170302	vasohibin 2 [Source:ZFIN;Acc:ZDB-GENE-041014-355]
ENSDARG00000008192	pank1a	17:23534677-23557656	5.75918	3.00863	-0.936757	-2.26134	5e-05	0.00170302	pantothenate kinase 1a [Source:ZFIN;Acc:ZDB-GENE-040426-2846]
ENSDARG00000008697	epas1a	12:25684398-25738189	5.08551	3.399	-0.58128	-1.74953	0.00325	0.0447431	endothelial PAS domain protein 1a [Source:ZFIN;Acc:ZDB-GENE-030131-4490]
ENSDARG00000008788	camk1gb	23:39661199-39704990	53.9199	34.9787	-0.624341	-2.03464	0.00025	0.00644297	calcium/calmodulin-dependent protein kinase IGb [Source:ZFIN;Acc:ZDB-GENE-040426-1694]
ENSDARG00000008858	cyp7b1	2:42286300-42302717	12.5662	8.11821	-0.630309	-1.74909	0.0027	0.0394693	cytochrome P450, family 7, subfamily B, polypeptide 1 [Source:ZFIN;Acc:ZDB-GENE-070912-293]
ENSDARG00000008884	hprt1	14:31169607-31181229	50.9197	33.9695	-0.583983	-1.96714	0.0013	0.0233518	hypoxanthine phosphoribosyltransferase 1 [Source:ZFIN;Acc:ZDB-GENE-040426-1918]
ENSDARG00000009018	rhbg	16:29331172-29342541	7.53836	2.51916	-1.58131	-4.13442	5e-05	0.00170302	Rh family, B glycoprotein (gene/pseudogene) [Source:ZFIN;Acc:ZDB-GENE-030131-9542]
ENSDARG00000009299	dusp8a	25:22882194-22955159	15.4333	9.98532	-0.628168	-2.11305	0.0003	0.00738523	dual specificity phosphatase 8a [Source:ZFIN;Acc:ZDB-GENE-040426-1842]
ENSDARG00000009550	foxi3b	14:34174099-34175786	23.224	14.7156	-0.658268	-2.01002	0.0003	0.00738523	forkhead box I3b [Source:ZFIN;Acc:ZDB-GENE-031126-4]
ENSDARG00000009594	nr1d2b	19:17941697-17948550	95.4876	39.1197	-1.28742	-3.61093	5e-05	0.00170302	nuclear receptor subfamily 1, group D, member 2b [Source:ZFIN;Acc:ZDB-GENE-990415-244]
ENSDARG00000009743	efhc1	20:47664497-47680449	54.4007	35.1145	-0.631556	-2.2754	0.00015	0.00435107	EF-hand domain (C-terminal) containing 1 [Source:ZFIN;Acc:ZDB-GENE-040426-1300]
ENSDARG00000010300	traf3ip1	9:45804930-45867008	28.4628	19.8324	-0.521219	-1.79282	0.00155	0.0264632	TNF receptor-associated factor 3 interacting protein 1 [Source:ZFIN;Acc:ZDB-GENE-040426-1146]
ENSDARG00000010519	per3	11:39694893-39750674	29.0788	11.1441	-1.38369	-4.10396	5e-05	0.00170302	period circadian clock 3 [Source:ZFIN;Acc:ZDB-GENE-000804-1]
ENSDARG00000010662	fbxo36a	18:41236251-41242105	7.49297	3.71698	-1.01141	-1.78773	0.00245	0.0367392	F-box protein 36a [Source:ZFIN;Acc:ZDB-GENE-060929-986]
ENSDARG00000010770	sox19a	5:23695379-23697637	7.43283	4.41098	-0.752812	-1.90118	0.00105	0.0198611	SRY (sex determining region Y)-box 19a [Source:ZFIN;Acc:ZDB-GENE-980526-102]
ENSDARG00000011034	si:dkey-47k20.5	18:33617121-33621115	6.77402	3.42698	-0.983073	-2.34583	5e-05	0.00170302	si:dkey-47k20.5 [Source:ZFIN;Acc:ZDB-GENE-060503-77]
ENSDARG00000011240	ift46	10:29849559-29858607	67.7638	47.9602	-0.498679	-1.77953	0.00185	0.0302882	intraflagellar transport 46 homolog (Chlamydomonas) [Source:ZFIN;Acc:ZDB-GENE-080102-3]
ENSDARG00000011583	cry1ab	18:15138005-15161184	13.4895	7.64784	-0.818712	-2.34323	0.0001	0.00310443	cryptochrome circadian clock 1ab [Source:ZFIN;Acc:ZDB-GENE-010426-3]
ENSDARG00000011661	twf1b	4:14194230-14208622	51.7697	34.2171	-0.597392	-2.10209	0.0002	0.00540798	twinfilin actin-binding protein 1b [Source:ZFIN;Acc:ZDB-GENE-040711-3]
ENSDARG00000011770	dhrs12	9:23997676-24001767	54.9982	23.2754	-1.24058	-3.8316	5e-05	0.00170302	dehydrogenase/reductase (SDR family) member 12 [Source:ZFIN;Acc:ZDB-GENE-060929-1134]
ENSDARG00000012030	dnaaf1	7:28740924-28746081	32.6989	22.7787	-0.521555	-1.77317	0.0019	0.0307111	dynein, axonemal, assembly factor 1 [Source:ZFIN;Acc:ZDB-GENE-031114-4]
ENSDARG00000012194	scp2a	2:6093316-6127875	17.9514	12.3877	-0.535194	-1.70709	0.0023	0.0350061	sterol carrier protein 2a [Source:ZFIN;Acc:ZDB-GENE-040426-1846]
ENSDARG00000012275	katnal2	10:14541081-14563071	16.9333	10.6426	-0.67002	-1.90871	0.00125	0.0227755	katanin p60 subunit A-like 2 [Source:ZFIN;Acc:ZDB-GENE-051113-156]
ENSDARG00000012341	capn9	1:53222100-53247349	8.09664	5.08933	-0.669849	-1.945	0.00085	0.0170117	calpain 9 [Source:ZFIN;Acc:ZDB-GENE-010724-2]
ENSDARG00000012499	per1b	7:50547394-50571221	28.2626	13.6938	-1.04537	-2.97733	5e-05	0.00170302	period circadian clock 1b [Source:ZFIN;Acc:ZDB-GENE-040419-1]
ENSDARG00000012534	slc6a6a	8:7100517-7152381	32.0919	22.9636	-0.482863	-1.68454	0.0037	0.0488862	solute carrier family 6 (neurotransmitter transporter), member 6a [Source:ZFIN;Acc:ZDB-GENE-081104-1]
ENSDARG00000012968	rhoub	15:9014505-9026086	29.4995	20.3209	-0.537722	-1.90151	0.00065	0.0138544	ras homolog family member Ub [Source:ZFIN;Acc:ZDB-GENE-050417-308]
ENSDARG00000013072	MMP15 (1 of 2)	7:64569905-64637520	13.7373	9.66686	-0.506977	-1.67787	0.0038	0.0496908	matrix metallopeptidase 15 [Source:HGNC Symbol;Acc:HGNC:7161]
ENSDARG00000013221	pde4ca	2:25125391-25211331	5.6322	2.46052	-1.19473	-2.96205	5e-05	0.00170302	phosphodiesterase 4C, cAMP-specific a [Source:ZFIN;Acc:ZDB-GENE-070912-373]
ENSDARG00000013236	dhcr24	20:7159220-7186931	5.39262	2.72067	-0.987023	-2.04223	0.00065	0.0138544	24-dehydrocholesterol reductase [Source:ZFIN;Acc:ZDB-GENE-041212-73]
ENSDARG00000013685	vsig8b	8:6533391-6565740	11.9915	7.31311	-0.713457	-1.81271	0.00265	0.0389907	V-set and immunoglobulin domain containing 8b [Source:ZFIN;Acc:ZDB-GENE-081104-51]
ENSDARG00000014081	fam184a	20:41652089-41902718	7.27129	4.83968	-0.5873	-1.93909	0.00085	0.0170117	family with sequence similarity 184, member A [Source:ZFIN;Acc:ZDB-GENE-041014-214]
ENSDARG00000014488	ca2	24:32735384-32750019	124.672	73.2072	-0.768081	-2.677	5e-05	0.00170302	carbonic anhydrase II [Source:ZFIN;Acc:ZDB-GENE-031219-5]
ENSDARG00000014527	pdk3a	24:24799177-24814433	14.9254	9.58087	-0.639545	-1.79613	0.00245	0.0367392	pyruvate dehydrogenase kinase, isozyme 3a [Source:ZFIN;Acc:ZDB-GENE-061220-3]
ENSDARG00000014624	si:dkeyp-94g1.1	2:48691639-48707307	1.99531	0.499992	-1.99664	-2.632	0.0003	0.00738523	si:dkeyp-94g1.1 [Source:ZFIN;Acc:ZDB-GENE-030131-7910]
ENSDARG00000015010	ccdc114	11:40449929-40464235	72.7186	42.0581	-0.789943	-2.83658	5e-05	0.00170302	coiled-coil domain containing 114 [Source:ZFIN;Acc:ZDB-GENE-041114-110]
ENSDARG00000015654	ca15a	12:4283382-4309427	8.83005	1.84858	-2.256	-3.73635	5e-05	0.00170302	carbonic anhydrase XVa [Source:ZFIN;Acc:ZDB-GENE-070424-7]
ENSDARG00000016311	dock9b	6:12359127-12553681	15.234	9.37017	-0.701145	-2.33319	5e-05	0.00170302	dedicator of cytokinesis 9b [Source:ZFIN;Acc:ZDB-GENE-090916-2]
ENSDARG00000016570	prlra	21:11012378-11043314	8.82196	3.98233	-1.14749	-3.31938	5e-05	0.00170302	prolactin receptor a [Source:ZFIN;Acc:ZDB-GENE-080103-2]
ENSDARG00000016721	sdha	19:7357134-7372808	132.701	94.0347	-0.496919	-1.80748	0.00175	0.0290723	succinate dehydrogenase complex, subunit A, flavoprotein (Fp) [Source:ZFIN;Acc:ZDB-GENE-040426-874]
ENSDARG00000016815	casc1	4:17255095-17262964	33.6386	21.2793	-0.660668	-1.79027	0.002	0.0317223	cancer susceptibility candidate 1 [Source:ZFIN;Acc:ZDB-GENE-041210-153]
ENSDARG00000016866	fam102ab	5:31123250-31173056	41.8547	29.5389	-0.502777	-1.77002	0.00215	0.0332963	family with sequence similarity 102, member Ab [Source:ZFIN;Acc:ZDB-GENE-060929-412]
ENSDARG00000017220	otud7b	16:45964245-46015941	8.81432	5.64945	-0.641739	-1.7315	0.0024	0.0361761	OTU deubiquitinase 7B [Source:ZFIN;Acc:ZDB-GENE-060616-1]
ENSDARG00000017329	cdkl1	13:36567319-36577332	70.4698	44.8609	-0.651547	-2.30849	5e-05	0.00170302	cyclin-dependent kinase-like 1 (CDC2-related kinase) [Source:ZFIN;Acc:ZDB-GENE-040808-34]
ENSDARG00000017425	CROCC2	6:27371416-27459943	75.9687	43.684	-0.798301	-2.82129	5e-05	0.00170302	ciliary rootlet coiled-coil, rootletin family member 2 [Source:ZFIN;Acc:ZDB-GENE-131121-625]
ENSDARG00000017545	si:dkey-178m19.1	6:38358225-38360544	0.777771	0	#NAME?	#NAME?	5e-05	0.00170302	gamma-aminobutyric acid (GABA) A receptor, gamma 3 [Source:ZFIN;Acc:ZDB-GENE-070718-5]
ENSDARG00000017624	krt4	6:39310961-39315491	433.387	305.86	-0.502785	-1.70686	0.0036	0.0480016	keratin 4 [Source:ZFIN;Acc:ZDB-GENE-000607-83]
ENSDARG00000017665	snrkb	25:13401787-13429919	11.3462	7.74208	-0.551421	-1.72578	0.0023	0.0350061	SNF related kinase b [Source:ZFIN;Acc:ZDB-GENE-040426-1724]
ENSDARG00000017905	casp3a	1:16834404-16843370	293.646	157.518	-0.898562	-3.18799	5e-05	0.00170302	caspase 3, apoptosis-related cysteine peptidase a [Source:ZFIN;Acc:ZDB-GENE-011210-1]
ENSDARG00000017983	rsph14	8:44572539-44593080	67.3292	43.2919	-0.637134	-2.12849	0.0001	0.00310443	radial spoke head 14 homolog (Chlamydomonas) [Source:ZFIN;Acc:ZDB-GENE-081104-375]
ENSDARG00000018060	pik3r2	2:25037817-25099713	55.0236	39.1688	-0.490345	-1.6754	0.00355	0.0474906	phosphoinositide-3-kinase, regulatory subunit 2 (beta) [Source:ZFIN;Acc:ZDB-GENE-040309-1]
ENSDARG00000018061	neil1	25:26383937-26389898	34.2015	21.683	-0.657498	-1.85826	0.00165	0.0277971	nei-like DNA glycosylase 1 [Source:ZFIN;Acc:ZDB-GENE-040426-994]
ENSDARG00000018145	mid1ip1l	14:41099114-41101739	91.6964	54.2621	-0.75692	-2.50773	5e-05	0.00170302	MID1 interacting protein 1, like [Source:ZFIN;Acc:ZDB-GENE-030131-1697]
ENSDARG00000018149	slc38a4	4:1667402-1717259	4.98781	2.23025	-1.1612	-2.58393	0.00015	0.00435107	solute carrier family 38, member 4 [Source:ZFIN;Acc:ZDB-GENE-041010-14]
ENSDARG00000018281	CFAP161	18:7113973-7138441	42.2351	25.7443	-0.714192	-1.8873	0.00025	0.00644297	cilia and flagella associated protein 161 [Source:ZFIN;Acc:ZDB-GENE-050417-296]
ENSDARG00000018773	HIVEP2 (1 of 2)	17:6234705-6242590	7.25738	4.00896	-0.856221	-2.76413	5e-05	0.00170302
ENSDARG00000018971	b3gnt5a	11:10483606-10679430	127.67	86.9754	-0.55374	-1.89931	0.00085	0.0170117	UDP-GlcNAc:betaGal beta-1,3-N-acetylglucosaminyltransferase 5a [Source:ZFIN;Acc:ZDB-GENE-030131-8470]
ENSDARG00000018976	sptlc2a	17:17784890-17836282	64.1638	42.6631	-0.58877	-2.09264	0.00015	0.00435107	serine palmitoyltransferase, long chain base subunit 2a [Source:ZFIN;Acc:ZDB-GENE-050522-23]
ENSDARG00000019135	ankef1a	20:34966053-34999326	10.9419	7.41667	-0.561018	-1.83401	0.00115	0.021414	ankyrin repeat and EF-hand domain containing 1a [Source:ZFIN;Acc:ZDB-GENE-041001-196]
ENSDARG00000019516	sp7	6:58628599-58679929	11.4975	6.91528	-0.733466	-2.46398	5e-05	0.00170302	Sp7 transcription factor [Source:ZFIN;Acc:ZDB-GENE-040629-2]
ENSDARG00000019549	cds1	5:39409605-39440168	27.7323	16.9508	-0.710217	-2.20863	0.0001	0.00310443	CDP-diacylglycerol synthase (phosphatidate cytidylyltransferase) 1 [Source:ZFIN;Acc:ZDB-GENE-070705-78]
ENSDARG00000019808	evpla	6:17959265-17983562	18.1567	12.5416	-0.533786	-1.92211	0.00075	0.015467	envoplakin a [Source:ZFIN;Acc:ZDB-GENE-030829-19]
ENSDARG00000019973	stk38a	8:25571701-25586398	14.4072	9.70239	-0.57038	-1.74724	0.0029	0.0414396	serine/threonine kinase 38a [Source:ZFIN;Acc:ZDB-GENE-040426-2811]
ENSDARG00000020158	spag6	24:17125429-17132351	135.783	91.7546	-0.565451	-2.06506	0.0003	0.00738523	sperm associated antigen 6 [Source:ZFIN;Acc:ZDB-GENE-040704-53]
ENSDARG00000020231	mapre3a	17:36919695-36948975	11.696	6.35106	-0.880946	-2.30667	0.00015	0.00435107	microtubule-associated protein, RP/EB family, member 3a [Source:ZFIN;Acc:ZDB-GENE-050913-88]
ENSDARG00000020735	efcab6	25:18880696-18910276	42.8138	28.3223	-0.596139	-2.15377	0.0002	0.00540798	EF-hand calcium binding domain 6 [Source:ZFIN;Acc:ZDB-GENE-070828-2]
ENSDARG00000021209	kctd9a	8:51600037-51612629	10.5032	6.30854	-0.735456	-1.83377	0.00125	0.0227755	potassium channel tetramerization domain containing 9a [Source:ZFIN;Acc:ZDB-GENE-050320-147]
ENSDARG00000021233	pgls	3:52429892-52445947	8.24558	4.77064	-0.789437	-1.83932	0.0015	0.025761	6-phosphogluconolactonase [Source:ZFIN;Acc:ZDB-GENE-040822-9]
ENSDARG00000021787	abcb5	16:19734697-19762569	20.7715	6.802	-1.61058	-5.42435	5e-05	0.00170302	ATP-binding cassette, sub-family B (MDR/TAP), member 5 [Source:ZFIN;Acc:ZDB-GENE-030131-6414]
ENSDARG00000021789	myoc	20:15119576-15125746	182.738	107.677	-0.763069	-2.68775	5e-05	0.00170302	myocilin [Source:ZFIN;Acc:ZDB-GENE-050425-2]
ENSDARG00000021913	ak9	20:33805438-33834952	32.8114	21.5009	-0.609804	-2.20986	5e-05	0.00170302	adenylate kinase 9 [Source:ZFIN;Acc:ZDB-GENE-041014-337]
ENSDARG00000021997	CFAP206	20:2631377-2650958	33.7482	21.5128	-0.649616	-1.92579	0.00095	0.0184325	cilia and flagella associated protein 206 [Source:ZFIN;Acc:ZDB-GENE-050522-460]
ENSDARG00000022183	gsto1	13:25249981-25258601	33.6145	19.7054	-0.770495	-2.39727	5e-05	0.00170302	glutathione S-transferase omega 1 [Source:ZFIN;Acc:ZDB-GENE-040718-365]
ENSDARG00000022503	pkd2l1	13:25324868-25340926	0.805575	0.266521	-1.59577	-1.91425	0.00375	0.0492587	polycystic kidney disease 2-like 1 [Source:ZFIN;Acc:ZDB-GENE-030616-558]
ENSDARG00000022518	pex5la	6:29486371-29621708	15.0247	10.5031	-0.516526	-1.66461	0.0028	0.0404082	peroxisomal biogenesis factor 5-like a [Source:ZFIN;Acc:ZDB-GENE-070705-298]
ENSDARG00000022698	lad1	23:5753999-5785481	35.3079	23.2958	-0.59992	-2.0905	0.0002	0.00540798	ladinin [Source:ZFIN;Acc:ZDB-GENE-030616-268]
ENSDARG00000023840	pfkfb2a	23:42873095-42918060	10.0134	6.65644	-0.589109	-1.83856	0.0017	0.0284041	6-phosphofructo-2-kinase/fructose-2,6-biphosphatase 2a [Source:ZFIN;Acc:ZDB-GENE-040426-966]
ENSDARG00000024195	znf395b	20:34834858-34851738	32.8782	19.3853	-0.76217	-2.35519	0.0002	0.00540798	zinc finger protein 395b [Source:ZFIN;Acc:ZDB-GENE-041001-193]
ENSDARG00000024744	dpp6b	2:12723926-12949975	2.45961	1.19543	-1.0409	-2.21696	0.00035	0.00834338	dipeptidyl-peptidase 6b [Source:ZFIN;Acc:ZDB-GENE-070705-88]
ENSDARG00000025091	ezrb	20:13637563-13744618	123.013	71.5372	-0.782043	-2.04399	0.00025	0.00644297	ezrin b [Source:ZFIN;Acc:ZDB-GENE-050803-1]
ENSDARG00000025468	bnip3la	8:5222099-5239646	31.7745	21.7083	-0.54962	-1.70608	0.0032	0.0442344	BCL2/adenovirus E1B interacting protein 3-like a [Source:ZFIN;Acc:ZDB-GENE-030131-2283]
ENSDARG00000025797	abhd2a	7:13573172-13612358	8.6352	4.53934	-0.927747	-2.43777	0.0001	0.00310443	abhydrolase domain containing 2a [Source:ZFIN;Acc:ZDB-GENE-040426-784]
ENSDARG00000025974	magi3b	6:47531121-47798230	2.55612	1.42835	-0.839602	-2.21859	0.0002	0.00540798	membrane associated guanylate kinase, WW and PDZ domain containing 3b [Source:ZFIN;Acc:ZDB-GENE-060503-301]
ENSDARG00000026294	erbb2	12:9322472-9400384	23.7824	15.1558	-0.650026	-2.29602	0.00025	0.00644297	erb-b2 receptor tyrosine kinase 2 [Source:ZFIN;Acc:ZDB-GENE-031118-121]
ENSDARG00000026329	arhgap29a	24:28364387-28570201	10.2186	7.0088	-0.543951	-1.7573	0.00275	0.0399418	Rho GTPase activating protein 29a [Source:ZFIN;Acc:ZDB-GENE-030131-9510]
ENSDARG00000026338	styxl1	10:35313790-35318508	16.9155	10.315	-0.713604	-1.79758	0.00285	0.0408976	serine/threonine/tyrosine interacting-like 1 [Source:ZFIN;Acc:ZDB-GENE-040912-45]
ENSDARG00000026655	tspo	6:40580682-40585717	153.917	106.523	-0.530992	-1.91852	0.0009	0.0177503	translocator protein [Source:ZFIN;Acc:ZDB-GENE-041010-125]
ENSDARG00000026726	anxa1a	5:24978027-24983172	406.38	268.854	-0.596005	-2.11468	0.0002	0.00540798	annexin A1a [Source:ZFIN;Acc:ZDB-GENE-030131-6664]
ENSDARG00000026907	slc48a1a	23:33430631-33434894	28.3086	16.2463	-0.80113	-2.44085	0.0001	0.00310443	solute carrier family 48 (heme transporter), member 1a [Source:ZFIN;Acc:ZDB-GENE-040718-121]
ENSDARG00000027088	ptgdsb	24:16877091-16884955	452.226	269.615	-0.746141	-2.23744	0.00015	0.00435107	prostaglandin D2 synthase b, tandem duplicate 1 [Source:ZFIN;Acc:ZDB-GENE-030131-8436]
ENSDARG00000027196	si:dkey-16l2.17	3:32557992-32564878	52.2947	34.1135	-0.616324	-2.15033	0.0004	0.00932752	si:dkey-16l2.17 [Source:ZFIN;Acc:ZDB-GENE-141212-262]
ENSDARG00000027552	mapk1	5:12604633-12666903	21.7592	14.9419	-0.542264	-1.66916	0.00295	0.0418892	mitogen-activated protein kinase 1 [Source:ZFIN;Acc:ZDB-GENE-030722-2]
ENSDARG00000028131	hccsa.1	2:15330021-15364573	13.322	6.5669	-1.02053	-2.0683	0.00035	0.00834338	holocytochrome c synthase a [Source:ZFIN;Acc:ZDB-GENE-040718-202]
ENSDARG00000028973	tekt2	19:10716661-10729640	80.5592	36.2672	-1.15138	-4.04582	5e-05	0.00170302	tektin 2 (testicular) [Source:ZFIN;Acc:ZDB-GENE-040113-1]
ENSDARG00000029431	PRR5L	25:29631939-29671377	8.52601	4.28472	-0.992669	-2.13642	0.0003	0.00738523	si:ch211-147k10.5 [Source:ZFIN;Acc:ZDB-GENE-120411-9]
ENSDARG00000029795	fam213b	11:40358220-40383092	32.1136	15.3575	-1.06424	-2.91925	5e-05	0.00170302	family with sequence similarity 213, member B [Source:ZFIN;Acc:ZDB-GENE-040426-2556]
ENSDARG00000029841	tmprss9	22:10728165-10745053	2.64744	0.686009	-1.9483	-2.4076	0.0005	0.0112467	transmembrane protease, serine 9 [Source:ZFIN;Acc:ZDB-GENE-050208-573]
ENSDARG00000030547	rnd1	23:17729446-17912784	4.41512	2.50235	-0.819168	-1.94701	0.00095	0.0184325	Rho family GTPase 1a [Source:ZFIN;Acc:ZDB-GENE-040630-6]
ENSDARG00000030961	ak8	5:29071527-29111795	41.8792	29.3404	-0.513342	-1.79937	0.0025	0.0372418	adenylate kinase 8 [Source:ZFIN;Acc:ZDB-GENE-050522-275]
ENSDARG00000031116	dnal4a	3:24381410-24387948	16.4152	9.57476	-0.777721	-2.21979	0.00025	0.00644297	dynein, axonemal, light chain 4a [Source:ZFIN;Acc:ZDB-GENE-040801-122]
ENSDARG00000031683	fosab	20:46648590-46650720	7.92928	4.35526	-0.864431	-1.81009	0.00155	0.0264632	v-fos FBJ murine osteosarcoma viral oncogene homolog Ab [Source:ZFIN;Acc:ZDB-GENE-031222-4]
ENSDARG00000031693	KIF9	7:40995361-41015281	44.5649	24.5113	-0.862462	-3.04643	5e-05	0.00170302	si:dkey-86l18.8 [Source:ZFIN;Acc:ZDB-GENE-160728-129]
ENSDARG00000031720	clstn1	23:29654019-29741189	171.791	115.704	-0.570219	-1.85272	0.0008	0.0162347	calsyntenin 1 [Source:ZFIN;Acc:ZDB-GENE-040426-1064]
ENSDARG00000031757	tmc4	16:32074048-32096123	52.038	37.0296	-0.490886	-1.74407	0.0021	0.0327465	transmembrane channel-like 4 [Source:ZFIN;Acc:ZDB-GENE-030131-7489]
ENSDARG00000031817	trim2a	1:24631615-24679452	7.00286	4.02394	-0.799334	-2.23952	0.00035	0.00834338	tripartite motif containing 2a [Source:ZFIN;Acc:ZDB-GENE-050327-99]
ENSDARG00000032039	mxd1	5:13206741-13266434	10.9143	6.43596	-0.761999	-1.85386	0.00205	0.0322138	MAX dimerization protein 1 [Source:ZFIN;Acc:ZDB-GENE-060526-246]
ENSDARG00000032206	cthl	6:37364436-37425603	4.96909	2.39408	-1.05351	-2.11378	0.00095	0.0184325	cystathionase (cystathionine gamma-lyase), like [Source:ZFIN;Acc:ZDB-GENE-040905-3]
ENSDARG00000032795	tmem8a	1:9235769-9256939	77.172	50.5278	-0.611	-2.20186	0.0001	0.00310443	transmembrane protein 8A [Source:ZFIN;Acc:ZDB-GENE-090312-158]
ENSDARG00000032849	ndrg1a	19:35372846-35392717	35.3091	19.1777	-0.880611	-2.89975	5e-05	0.00170302	N-myc downstream regulated 1a [Source:ZFIN;Acc:ZDB-GENE-030826-34]
ENSDARG00000033160	nr1d1	3:23358103-23365675	19.8135	10.0513	-0.979094	-2.54085	0.0001	0.00310443	nuclear receptor subfamily 1, group d, member 1 [Source:ZFIN;Acc:ZDB-GENE-050105-1]
ENSDARG00000033170	sult2st1	12:624353-640031	356.916	194.763	-0.873862	-2.8402	5e-05	0.00170302	sulfotransferase family 2, cytosolic sulfotransferase 1 [Source:ZFIN;Acc:ZDB-GENE-030219-114]
ENSDARG00000033367	rrm2b	19:33329251-33341366	26.3591	14.1212	-0.900444	-2.64579	5e-05	0.00170302	ribonucleotide reductase M2 b [Source:ZFIN;Acc:ZDB-GENE-030616-614]
ENSDARG00000033610	morn5	10:9539142-9576677	29.8843	19.6283	-0.606453	-1.73705	0.0029	0.0414396	MORN repeat containing 5 [Source:ZFIN;Acc:ZDB-GENE-050522-267]
ENSDARG00000034048	zgc:92275	21:11322595-11341687	170.948	116.752	-0.550108	-2.00978	0.00045	0.0103044	zgc:92275 [Source:ZFIN;Acc:ZDB-GENE-040718-356]
ENSDARG00000034457	C8H1orf194	8:23759765-23762394	71.6201	45.8344	-0.643935	-2.21542	5e-05	0.00170302	si:ch211-163l21.7 [Source:ZFIN;Acc:ZDB-GENE-081105-176]
ENSDARG00000034503	per2	2:48455429-48521197	31.3469	15.7536	-0.992643	-3.20438	5e-05	0.00170302	period circadian clock 2 [Source:ZFIN;Acc:ZDB-GENE-011220-2]
ENSDARG00000034677	scel	9:17298449-17326946	52.1612	17.8525	-1.54685	-5.73797	5e-05	0.00170302	sciellin [Source:ZFIN;Acc:ZDB-GENE-030616-15]
ENSDARG00000034943	AL929434.1	14:31525041-31541548	37.3623	26.6665	-0.486553	-1.67941	0.0036	0.0480016	si:ch211-127l15.5 [Source:ZFIN;Acc:ZDB-GENE-030131-1459]
ENSDARG00000035551	iqcd	5:22692263-22697080	36.5666	25.0221	-0.547323	-1.84968	0.0013	0.0233518	IQ motif containing D [Source:ZFIN;Acc:ZDB-GENE-060526-200]
ENSDARG00000035655	rad21b	19:44472676-44495832	10.3533	6.69802	-0.628283	-1.93664	0.00135	0.0239746	RAD21 cohesin complex component b [Source:ZFIN;Acc:ZDB-GENE-060503-223]
ENSDARG00000035660	si:ch211-193k19.1	19:44073524-44111878	24.4824	16.3823	-0.579604	-2.03993	0.00045	0.0103044	si:ch211-193k19.1 [Source:ZFIN;Acc:ZDB-GENE-060503-110]
ENSDARG00000035949	tmem106bb	19:31805036-31815116	28.6758	18.9737	-0.595828	-1.8075	0.00135	0.0239746	transmembrane protein 106Bb [Source:ZFIN;Acc:ZDB-GENE-050913-37]
ENSDARG00000036189	spata4	14:36053539-36057562	97.986	50.2155	-0.964442	-3.26457	5e-05	0.00170302	spermatogenesis associated 4 [Source:ZFIN;Acc:ZDB-GENE-050417-153]
ENSDARG00000036412	LRRC71	19:9172747-9188138	25.0391	14.9893	-0.74025	-2.19603	5e-05	0.00170302	si:ch211-81a5.5 [Source:ZFIN;Acc:ZDB-GENE-060503-892]
ENSDARG00000036424	PCDH20	11:42622178-42626846	11.8976	8.05786	-0.562197	-1.81705	0.0016	0.0271573	protocadherin 20 [Source:HGNC Symbol;Acc:HGNC:14257]
ENSDARG00000036571	sema3e	18:9524529-9607588	5.14774	3.24916	-0.663874	-1.74312	0.00255	0.0378204	sema domain, immunoglobulin domain (Ig), short basic domain, secreted, (semaphorin) 3E [Source:ZFIN;Acc:ZDB-GENE-030131-7864]
ENSDARG00000036695	calcoco1a	23:35882634-35904479	76.1686	54.2818	-0.488726	-1.76686	0.0021	0.0327465	calcium binding and coiled-coil domain 1a [Source:ZFIN;Acc:ZDB-GENE-030131-6911]
ENSDARG00000036700	-	6:6832284-6835877	864.837	564.699	-0.614946	-2.00398	0.00045	0.0103044	si:ch211-114n24.6 [Source:ZFIN;Acc:ZDB-GENE-120214-26]
ENSDARG00000036722	slc9a3.2	19:10819224-10852633	15.37	10.513	-0.547944	-1.76642	0.00205	0.0322138	solute carrier family 9, subfamily A (NHE3, cation proton antiporter 3), member 3, tandem duplicate 2 [Source:ZFIN;Acc:ZDB-GENE-060503-640]
ENSDARG00000036863	MYO1D	12:28262842-28422713	39.9928	24.1593	-0.727162	-2.65261	5e-05	0.00170302	si:ch211-94l19.4 [Source:ZFIN;Acc:ZDB-GENE-130531-15]
ENSDARG00000036913	st6galnac6	21:3669161-3680843	3.26586	1.48282	-1.13912	-1.73866	0.0032	0.0442344	ST6 (alpha-N-acetyl-neuraminyl-2,3-beta-galactosyl-1,3)-N-acetylgalactosaminide alpha-2,6-sialyltransferase 6 [Source:ZFIN;Acc:ZDB-GENE-060322-7]
ENSDARG00000036998	arf3b	6:7283622-7295534	43.2155	24.5351	-0.816704	-2.08861	0.0001	0.00310443	ADP-ribosylation factor 3b [Source:ZFIN;Acc:ZDB-GENE-030616-356]
ENSDARG00000036999	PTCHD2	8:51061531-51158521	1.30466	0.508165	-1.36031	-2.17799	0.0005	0.0112467	si:dkey-32e23.6 [Source:ZFIN;Acc:ZDB-GENE-081104-407]
ENSDARG00000037121	mat2ab	5:68426828-68439840	24.1694	12.6666	-0.932152	-2.41682	5e-05	0.00170302	methionine adenosyltransferase II, alpha b [Source:ZFIN;Acc:ZDB-GENE-050327-6]
ENSDARG00000037142	C14H4orf47	14:29435087-29459790	24.4066	15.1577	-0.687214	-2.10763	0.00025	0.00644297	zgc:153146 [Source:ZFIN;Acc:ZDB-GENE-060825-339]
ENSDARG00000037174	nek12	14:28120643-28126741	25.0953	17.286	-0.537811	-1.7639	0.00255	0.0378204	NIMA-related kinase 12 [Source:ZFIN;Acc:ZDB-GENE-050410-11]
ENSDARG00000037679	MPC2 (2 of 2)	1:9999731-10012492	64.4926	30.7715	-1.06754	-3.29054	5e-05	0.00170302	zgc:103678 [Source:ZFIN;Acc:ZDB-GENE-040912-107]
ENSDARG00000037978	clec19a	3:31030448-31059886	24.8342	13.9535	-0.831706	-2.73052	5e-05	0.00170302	C-type lectin domain family 19, member A [Source:ZFIN;Acc:ZDB-GENE-080917-46]
ENSDARG00000038207	aldh4a1	11:41324317-41348165	11.5096	7.36038	-0.644991	-1.91542	0.00085	0.0170117	aldehyde dehydrogenase 4 family, member A1 [Source:ZFIN;Acc:ZDB-GENE-040426-1179]
ENSDARG00000038300	rnf34a	8:40176726-40204659	22.8703	15.2315	-0.586417	-1.76669	0.0019	0.0307111	ring finger protein 34a [Source:ZFIN;Acc:ZDB-GENE-030131-6135]
ENSDARG00000038788	dnai1.2	21:17914649-17946209	56.8601	35.2393	-0.690232	-2.22308	0.0002	0.00540798	dynein, axonemal, intermediate chain 1, paralog 2 [Source:ZFIN;Acc:ZDB-GENE-070112-1302]
ENSDARG00000039065	trpc2a	15:38406835-38460216	9.23979	5.68488	-0.700729	-1.9248	0.00105	0.0198611	transient receptor potential cation channel, subfamily C, member 2a [Source:ZFIN;Acc:ZDB-GENE-130530-602]
ENSDARG00000039117	tefa	12:19022958-19031303	359.363	159.624	-1.17077	-3.59405	5e-05	0.00170302	thyrotrophic embryonic factor a [Source:ZFIN;Acc:ZDB-GENE-990415-264]
ENSDARG00000039164	CABZ01031754.1	22:5323740-5328885	15.0062	6.59088	-1.18702	-2.95827	5e-05	0.00170302	major histocompatibility complex class I UMA [Source:ZFIN;Acc:ZDB-GENE-140820-1]
ENSDARG00000039241	prkca	6:19167655-19330214	15.2211	10.391	-0.550746	-1.7084	0.00315	0.0438113	protein kinase C, alpha [Source:ZFIN;Acc:ZDB-GENE-050208-100]
ENSDARG00000039264	igfbp5a	6:18850264-18858473	14.6113	6.18086	-1.2412	-3.41438	5e-05	0.00170302	insulin-like growth factor binding protein 5a [Source:ZFIN;Acc:ZDB-GENE-070620-8]
ENSDARG00000039269	arg2	13:32894096-32903924	24.4468	15.3291	-0.673368	-2.19594	5e-05	0.00170302	arginase 2 [Source:ZFIN;Acc:ZDB-GENE-030131-1334]
ENSDARG00000039390	sdhaf4	13:28134383-28135469	40.4805	25.5696	-0.662798	-1.82353	0.002	0.0317223	succinate dehydrogenase complex assembly factor 4 [Source:ZFIN;Acc:ZDB-GENE-040724-116]
ENSDARG00000039512	ap1m3	6:34054272-34088812	36.6319	25.4575	-0.525009	-1.84406	0.0013	0.0233518	adaptor-related protein complex 1, mu 3 subunit [Source:ZFIN;Acc:ZDB-GENE-040801-159]
ENSDARG00000039665	FO834840.1	20:7367355-7387461	5.97617	3.92341	-0.607111	-1.80056	0.0017	0.0284041
ENSDARG00000039669	TSTA3 (2 of 3)	20:52686575-52720064	43.986	26.5875	-0.726294	-2.62932	5e-05	0.00170302	zgc:100864 [Source:ZFIN;Acc:ZDB-GENE-040801-35]
ENSDARG00000039701	emx2	13:19191703-19196675	30.1251	21.2185	-0.505645	-1.66641	0.00295	0.0418892	empty spiracles homeobox 2 [Source:ZFIN;Acc:ZDB-GENE-990415-54]
ENSDARG00000039754	xpc	8:25988850-26011811	18.6626	10.329	-0.853446	-2.76336	5e-05	0.00170302	xeroderma pigmentosum, complementation group C [Source:ZFIN;Acc:ZDB-GENE-030131-8461]
ENSDARG00000039770	dync2li1	13:10838138-10849229	22.8498	15.6502	-0.545995	-1.67431	0.00245	0.0367392	dynein, cytoplasmic 2, light intermediate chain 1 [Source:ZFIN;Acc:ZDB-GENE-040426-1230]
ENSDARG00000039824	CCDC89	9:48689463-48710092	13.6153	7.59776	-0.841586	-2.31162	0.0001	0.00310443	zgc:172182 [Source:ZFIN;Acc:ZDB-GENE-080204-56]
ENSDARG00000039881	cemip	7:10956287-11100971	8.35595	5.84183	-0.516384	-1.73004	0.0028	0.0404082	cell migration inducing protein, hyaluronan binding [Source:ZFIN;Acc:ZDB-GENE-130103-7]
ENSDARG00000039966	prom1a	14:47469009-47629494	46.6319	29.5421	-0.658547	-1.54662	0.0001	0.00310443	prominin 1a [Source:ZFIN;Acc:ZDB-GENE-030131-1577]
ENSDARG00000040004	PKHD1L1 (1 of 2)	19:23345853-23413329	918.515	456.349	-1.00917	-1.40506	0.00015	0.00435107	si:ch211-244a23.1 [Source:ZFIN;Acc:ZDB-GENE-060503-789]
ENSDARG00000040200	si:dkeyp-86f5.1	3:2401393-2409087	3.98221	1.29005	-1.62615	-1.96254	0.00225	0.0344255	si:dkeyp-86f5.1 [Source:ZFIN;Acc:ZDB-GENE-100921-90]
ENSDARG00000040479	cga	17:49356243-49365356	5.54313	3.01853	-0.876855	-1.78424	0.0029	0.0414396	glycoprotein hormones, alpha polypeptide [Source:ZFIN;Acc:ZDB-GENE-040715-2]
ENSDARG00000040510	ca15b	12:4258264-4264718	6.29797	2.94798	-1.09516	-1.55409	0.00235	0.0355807	carbonic anhydrase XVb [Source:ZFIN;Acc:ZDB-GENE-040426-2222]
ENSDARG00000040526	s1pr5a	3:19215207-19218695	16.3368	10.7716	-0.600887	-1.87062	0.0015	0.025761	sphingosine-1-phosphate receptor 5a [Source:ZFIN;Acc:ZDB-GENE-041114-188]
ENSDARG00000040594	v2rh32	18:33399329-33403473	28.9547	16.2628	-0.832226	-2.7565	5e-05	0.00170302	vomeronasal 2 receptor, h32 [Source:ZFIN;Acc:ZDB-GENE-050419-41]
ENSDARG00000040698	plekha8	16:20459679-20488417	9.54768	6.61316	-0.529809	-1.69366	0.0035	0.0471318	pleckstrin homology domain containing, family A (phosphoinositide binding specific) member 8 [Source:ZFIN;Acc:ZDB-GENE-041114-69]
ENSDARG00000041140	ddb2	18:20479090-20490268	50.0802	26.7299	-0.905783	-2.79711	5e-05	0.00170302	damage-specific DNA binding protein 2 [Source:ZFIN;Acc:ZDB-GENE-050419-169]
ENSDARG00000041150	slc17a6b	7:32544545-32562465	39.7924	28.6661	-0.473146	-1.65932	0.00375	0.0492587	solute carrier family 17 (vesicular glutamate transporter), member 6b [Source:ZFIN;Acc:ZDB-GENE-030616-554]
ENSDARG00000041375	si:ch211-57i17.5	20:46862012-46869538	12.2809	6.80298	-0.852178	-2.02284	0.00085	0.0170117	si:ch211-57i17.5 [Source:ZFIN;Acc:ZDB-GENE-041014-39]
ENSDARG00000041433	si:dkey-7c18.24	20:46135870-46139685	220.397	120.387	-0.872421	-3.0016	5e-05	0.00170302	si:dkey-7c18.24 [Source:ZFIN;Acc:ZDB-GENE-041014-63]
ENSDARG00000041609	adarb1a	22:12616798-12669060	1.56282	0.918823	-0.766289	-1.67338	0.00355	0.0474906	adenosine deaminase, RNA-specific, B1a [Source:ZFIN;Acc:ZDB-GENE-000627-2]
ENSDARG00000042055	fam129aa	20:34497835-34516644	9.78269	6.76025	-0.533156	-1.71603	0.003	0.0423625	family with sequence similarity 129, member Aa [Source:ZFIN;Acc:ZDB-GENE-041014-181]
ENSDARG00000042123	nudt3b	6:54146698-54157033	9.01151	5.01618	-0.845181	-1.72728	0.00355	0.0474906	nudix (nucleoside diphosphate linked moiety X)-type motif 3b [Source:ZFIN;Acc:ZDB-GENE-041010-128]
ENSDARG00000042141	myo6b	17:36679513-36894549	13.8085	9.43915	-0.548826	-1.90198	0.00125	0.0227755	myosin VIb [Source:ZFIN;Acc:ZDB-GENE-030318-3]
ENSDARG00000042188	ttc38	18:10957392-10993420	10.0486	6.52007	-0.624034	-1.88415	0.001	0.0191469	tetratricopeptide repeat domain 38 [Source:ZFIN;Acc:ZDB-GENE-050522-318]
ENSDARG00000042391	odf3b	18:7652362-7660115	131.271	65.9484	-0.993141	-3.52874	5e-05	0.00170302	outer dense fiber of sperm tails 3B [Source:ZFIN;Acc:ZDB-GENE-030131-7464]
ENSDARG00000042492	si:dkey-250d21.1	10:32122494-32128929	15.1559	9.57099	-0.663139	-2.03514	0.00025	0.00644297	si:dkey-250d21.1 [Source:ZFIN;Acc:ZDB-GENE-030131-8276]
ENSDARG00000042521	SLC25A5 (1 of 2)	5:66770294-66781169	48.0536	31.9305	-0.58971	-1.83278	0.0016	0.0271573	si:dkey-251i10.1 [Source:ZFIN;Acc:ZDB-GENE-060531-122]
ENSDARG00000042544	degs2	17:30877467-30883417	89.269	52.6892	-0.760652	-2.70667	5e-05	0.00170302	delta(4)-desaturase, sphingolipid 2 [Source:ZFIN;Acc:ZDB-GENE-080228-1]
ENSDARG00000042630	hebp2	20:30991213-30998155	131.366	62.1849	-1.07895	-3.78361	5e-05	0.00170302	heme binding protein 2 [Source:ZFIN;Acc:ZDB-GENE-040426-914]
ENSDARG00000042829	si:dkey-30j22.1	20:35665672-35803500	16.0138	9.89647	-0.694333	-1.87389	0.0016	0.0271573	si:dkey-30j22.1 [Source:ZFIN;Acc:ZDB-GENE-041001-184]
ENSDARG00000042899	si:ch211-163l21.8	8:23763696-23788449	3.90348	1.941	-1.00796	-2.08892	0.0006	0.0130346	si:ch211-163l21.8 [Source:ZFIN;Acc:ZDB-GENE-041008-93]
ENSDARG00000042937	EFCAB6	1:16925077-16957286	135.234	87.6945	-0.624902	-2.23668	0.00015	0.00435107	si:dkey-256e7.5 [Source:ZFIN;Acc:ZDB-GENE-090313-282]
ENSDARG00000042970	gng8	21:25194554-25199321	218.973	141.703	-0.627882	-2.30571	0.00015	0.00435107	guanine nucleotide binding protein (G protein), gamma 8 [Source:ZFIN;Acc:ZDB-GENE-050522-312]
ENSDARG00000042990	cyp2p10	20:25687144-25694517	27.3195	14.7879	-0.885511	-2.65648	5e-05	0.00170302	cytochrome P450, family 2, subfamily P, polypeptide 10 [Source:ZFIN;Acc:ZDB-GENE-040120-1]
ENSDARG00000043142	or108-3	10:36234954-36236333	54.6363	37.3047	-0.550502	-1.71624	0.00275	0.0399418	odorant receptor, family D, subfamily 108, member 3 [Source:ZFIN;Acc:ZDB-GENE-070806-66]
ENSDARG00000043242	si:dkey-222f2.1	22:5697906-5709514	65.5562	44.2388	-0.567421	-2.01285	0.0007	0.014674	si:dkey-222f2.1 [Source:ZFIN;Acc:ZDB-GENE-050208-726]
ENSDARG00000043514	si:dkey-239i20.4	20:15215448-15232648	8.25674	3.12342	-1.40244	-3.62244	5e-05	0.00170302	si:dkey-239i20.4 [Source:ZFIN;Acc:ZDB-GENE-030131-2644]
ENSDARG00000043562	zgc:65997	17:23529092-23532044	34.3259	14.7361	-1.21994	-3.5512	5e-05	0.00170302	zgc:65997 [Source:ZFIN;Acc:ZDB-GENE-040426-1502]
ENSDARG00000043658	cxadr	10:27134329-27196527	36.9321	24.3824	-0.599033	-2.04422	0.00035	0.00834338	coxsackie virus and adenovirus receptor [Source:ZFIN;Acc:ZDB-GENE-020814-2]
ENSDARG00000043662	cnih2	10:27065159-27087503	5.20112	2.59703	-1.00196	-2.56057	0.0002	0.00540798	cornichon family AMPA receptor auxiliary protein 2 [Source:ZFIN;Acc:ZDB-GENE-050320-96]
ENSDARG00000043818	-	12:20569435-20664472	12.1425	5.90339	-1.04045	-3.20785	5e-05	0.00170302	si:ch211-119c20.2 [Source:ZFIN;Acc:ZDB-GENE-041001-137]
ENSDARG00000043820	nme2a	12:20664489-20674556	11.0671	6.49598	-0.768656	-1.71537	0.00335	0.0458096	NME/NM23 nucleoside diphosphate kinase 2a [Source:ZFIN;Acc:ZDB-GENE-030131-7656]
ENSDARG00000044047	slc18b1	17:8054510-8071633	12.1125	5.85078	-1.0498	-1.94145	0.0011	0.0206532	solute carrier family 18, subfamily B, member 1 [Source:ZFIN;Acc:ZDB-GENE-050417-386]
ENSDARG00000044336	si:ch211-218m3.16	21:40269961-40270915	30.4453	18.6317	-0.708461	-1.79971	0.00225	0.0344255	si:ch211-218m3.16 [Source:ZFIN;Acc:ZDB-GENE-091116-19]
ENSDARG00000044400	wdr78	6:30702324-30714293	24.8467	17.0839	-0.540415	-1.86606	0.00115	0.021414	WD repeat domain 78 [Source:ZFIN;Acc:ZDB-GENE-050522-322]
ENSDARG00000044642	sc5d	21:24495073-24498905	130.297	57.7247	-1.17455	-4.14091	5e-05	0.00170302	sterol-C5-desaturase [Source:ZFIN;Acc:ZDB-GENE-040912-56]
ENSDARG00000044691	ppp1r3b	21:19879819-19883298	11.0112	6.58737	-0.741198	-1.72997	0.00335	0.0458096	protein phosphatase 1, regulatory subunit 3B [Source:ZFIN;Acc:ZDB-GENE-030131-5496]
ENSDARG00000044808	slc4a4b	21:5887438-6002027	21.5973	10.3518	-1.06097	-3.59646	5e-05	0.00170302	solute carrier family 4 (sodium bicarbonate cotransporter), member 4b [Source:ZFIN;Acc:ZDB-GENE-091030-1]
ENSDARG00000044973	zgc:171226	11:11519897-11530743	5.77491	1.89756	-1.60565	-2.03292	5e-05	0.00170302	zgc:171226 [Source:ZFIN;Acc:ZDB-GENE-070822-8]
ENSDARG00000045087	cdk5r1b	12:28252654-28255582	10.3112	6.30553	-0.709525	-1.78863	0.00195	0.0312461	cyclin-dependent kinase 5, regulatory subunit 1b (p35) [Source:ZFIN;Acc:ZDB-GENE-040718-220]
ENSDARG00000045453	f13a1a.1	24:2499152-2519579	21.3029	5.01619	-2.08639	-5.16385	5e-05	0.00170302	coagulation factor XIII, A1 polypeptide a, tandem duplicate 1 [Source:ZFIN;Acc:ZDB-GENE-060929-1250]
ENSDARG00000045483	lrtm2a	4:20542121-20544751	49.2869	32.0178	-0.622331	-2.0305	0.0002	0.00540798	leucine-rich repeats and transmembrane domains 2a [Source:ZFIN;Acc:ZDB-GENE-041210-218]
ENSDARG00000045768	cry1aa	4:12014192-12027687	90.0249	47.6759	-0.917064	-3.13003	5e-05	0.00170302	cryptochrome circadian clock 1aa [Source:ZFIN;Acc:ZDB-GENE-010426-2]
ENSDARG00000045887	mmp30	10:38700054-38719558	19.5789	12.0123	-0.704782	-2.13507	0.00015	0.00435107	matrix metallopeptidase 30 [Source:ZFIN;Acc:ZDB-GENE-060421-5765]
ENSDARG00000045929	oaz2a	25:6059420-6077279	88.5439	63.0281	-0.490397	-1.70505	0.00375	0.0492587	ornithine decarboxylase antizyme 2a [Source:ZFIN;Acc:ZDB-GENE-121005-1]
ENSDARG00000046053	slc27a6	10:16543579-16582484	18.2174	10.0201	-0.862417	-2.69401	5e-05	0.00170302	solute carrier family 27 (fatty acid transporter), member 6 [Source:ZFIN;Acc:ZDB-GENE-060825-27]
ENSDARG00000051712	mhc1lfa	25:10850946-10854330	2.89319	1.21048	-1.25708	-1.88758	0.0014	0.0246047	major histocompatibility complex class I LFA [Source:ZFIN;Acc:ZDB-GENE-140820-7]
ENSDARG00000051873	AHCYL2 (2 of 2)	25:21702848-21724878	65.6143	42.8987	-0.613078	-2.09162	0.0006	0.0130346	zgc:158222 [Source:ZFIN;Acc:ZDB-GENE-070112-1522]
ENSDARG00000051875	islr2	25:22474140-22541638	52.6921	38.1898	-0.464398	-1.67654	0.00275	0.0399418	immunoglobulin superfamily containing leucine-rich repeat 2 [Source:ZFIN;Acc:ZDB-GENE-050320-95]
ENSDARG00000051956	isca1	5:68656901-68665017	42.1298	26.8656	-0.64908	-2.00352	0.0005	0.0112467	iron-sulfur cluster assembly 1 [Source:ZFIN;Acc:ZDB-GENE-050626-94]
ENSDARG00000052279	osgn1	6:50696161-50705470	15.5662	7.47924	-1.05745	-2.79498	5e-05	0.00170302	oxidative stress induced growth inhibitor 1 [Source:ZFIN;Acc:ZDB-GENE-040426-864]
ENSDARG00000052330	slc4a2b	24:33386708-33451857	24.0449	14.6888	-0.711014	-2.09587	0.00025	0.00644297	solute carrier family 4 (anion exchanger), member 2b [Source:ZFIN;Acc:ZDB-GENE-030429-14]
ENSDARG00000052413	crfb12	5:57002331-57016324	7.9045	5.25836	-0.588062	-1.7044	0.00335	0.0458096	cytokine receptor family member B12 [Source:ZFIN;Acc:ZDB-GENE-060421-4184]
ENSDARG00000052427	CCDC64B	5:56988680-57001432	63.9586	42.9487	-0.574524	-2.06538	0.00035	0.00834338	zgc:153929 [Source:ZFIN;Acc:ZDB-GENE-061103-154]
ENSDARG00000052688	paqr5b	7:33185997-33201940	82.522	54.8749	-0.588632	-2.02605	0.00025	0.00644297	progestin and adipoQ receptor family member Vb [Source:ZFIN;Acc:ZDB-GENE-040801-92]
ENSDARG00000052859	chp1	13:44898851-44926782	36.1333	20.0541	-0.849432	-2.73384	5e-05	0.00170302	calcineurin-like EF-hand protein 1 [Source:ZFIN;Acc:ZDB-GENE-030131-4086]
ENSDARG00000053097	hsf2	20:40578465-40590174	33.4742	17.3099	-0.951456	-2.9382	5e-05	0.00170302	heat shock transcription factor 2 [Source:ZFIN;Acc:ZDB-GENE-011128-1]
ENSDARG00000053159	zgc:110626	5:45677439-45685422	14.6786	8.8437	-0.730988	-2.08704	0.0004	0.00932752	zgc:110626 [Source:ZFIN;Acc:ZDB-GENE-050417-447]
ENSDARG00000053383	rprma	9:4643404-4644436	24.1417	15.009	-0.685699	-1.85119	0.00175	0.0290723	reprimo, TP53 dependent G2 arrest mediator candidate a [Source:ZFIN;Acc:ZDB-GENE-050522-218]
ENSDARG00000053483	zgc:113054	6:43452684-43477221	8.15864	4.66611	-0.806107	-2.18284	0.00035	0.00834338	zgc:113054 [Source:ZFIN;Acc:ZDB-GENE-050320-9]
ENSDARG00000053520	C12H7orf62	12:48552698-48563163	88.7237	59.1335	-0.585344	-2.11835	0.0002	0.00540798	uncharacterized protein C7orf62 homolog [Source:RefSeq peptide;Acc:NP_001313643]
ENSDARG00000053544	hspa4l	17:43439826-43475779	17.3538	12.2733	-0.499729	-1.71256	0.00325	0.0447431	heat shock protein 4 like [Source:ZFIN;Acc:ZDB-GENE-030131-2412]
ENSDARG00000053554	wdr76	7:29930460-29938640	10.9578	4.7081	-1.21874	-3.03122	5e-05	0.00170302	WD repeat domain 76 [Source:ZFIN;Acc:ZDB-GENE-030131-4513]
ENSDARG00000053644	got1l1	8:37722664-37739716	80.0177	51.4587	-0.636903	-2.25528	0.00015	0.00435107	glutamic-oxaloacetic transaminase 1-like 1 [Source:ZFIN;Acc:ZDB-GENE-060929-556]
ENSDARG00000053684	aldob	14:20809198-20826343	85.6553	55.4894	-0.626332	-2.14041	0.0002	0.00540798	aldolase b, fructose-bisphosphate [Source:ZFIN;Acc:ZDB-GENE-030131-383]
ENSDARG00000053804	osbpl2a	23:31011225-31033975	11.8257	6.16273	-0.940287	-2.45638	5e-05	0.00170302	oxysterol binding protein-like 2a [Source:ZFIN;Acc:ZDB-GENE-091116-46]
ENSDARG00000053959	cdc42ep2	5:37120623-37130036	9.39769	5.44561	-0.787212	-1.92486	0.00125	0.0227755	CDC42 effector protein (Rho GTPase binding) 2 [Source:ZFIN;Acc:ZDB-GENE-050320-104]
ENSDARG00000054186	ncs1b	8:32506927-32590626	12.8694	7.62459	-0.755216	-2.13066	0.0002	0.00540798	neuronal calcium sensor 1b [Source:ZFIN;Acc:ZDB-GENE-050930-1]
ENSDARG00000054318	stk33	7:28103753-28132737	18.7908	11.8721	-0.662456	-1.81217	0.001	0.0191469	serine/threonine kinase 33 [Source:ZFIN;Acc:ZDB-GENE-040724-242]
ENSDARG00000054786	faah2b	7:24236965-24249709	11.1678	6.96614	-0.680917	-1.85594	0.0013	0.0233518	fatty acid amide hydrolase 2b [Source:ZFIN;Acc:ZDB-GENE-061027-358]
ENSDARG00000055046	ponzr5	7:22386408-22392814	30.7228	16.754	-0.874803	-2.05369	0.0005	0.0112467	plac8 onzin related protein 5 [Source:ZFIN;Acc:ZDB-GENE-081104-325]
ENSDARG00000055101	hmox2a	22:26995277-27002731	34.8234	20.1925	-0.786236	-2.28629	0.0002	0.00540798	heme oxygenase 2a [Source:ZFIN;Acc:ZDB-GENE-040914-13]
ENSDARG00000055128	armc4	12:22905540-23027050	65.2488	37.1988	-0.810695	-1.765	0.0034	0.0461211	armadillo repeat containing 4 [Source:ZFIN;Acc:ZDB-GENE-100316-7]
ENSDARG00000055395	foxq1b	20:26784842-26786305	68.3097	39.012	-0.808172	-2.68214	5e-05	0.00170302	forkhead box Q1b [Source:ZFIN;Acc:ZDB-GENE-040426-2090]
ENSDARG00000055539	epdl2	21:28476361-28486959	2.90275	0.653146	-2.15194	-1.88414	0.00115	0.021414	ependymin-like 2 [Source:ZFIN;Acc:ZDB-GENE-091204-250]
ENSDARG00000055607	cgna	16:22609740-22669899	9.83031	6.63396	-0.567367	-1.82921	0.0018	0.0297088	cingulin a [Source:ZFIN;Acc:ZDB-GENE-100921-78]
ENSDARG00000055672	map3k10	18:36967671-37026472	6.16667	3.65887	-0.753096	-2.22596	0.0002	0.00540798	mitogen-activated protein kinase kinase kinase 10 [Source:ZFIN;Acc:ZDB-GENE-050419-112]
ENSDARG00000055715	capn8	22:26587785-26612706	17.2672	11.4398	-0.593976	-1.74334	0.0019	0.0307111	calpain 8 [Source:ZFIN;Acc:ZDB-GENE-050522-279]
ENSDARG00000055751	fosb	18:36788761-36793723	7.84098	4.69983	-0.738426	-1.78451	0.0021	0.0327465	FBJ murine osteosarcoma viral oncogene homolog B [Source:ZFIN;Acc:ZDB-GENE-041114-181]
ENSDARG00000055787	dzank1	22:25021938-25036374	16.1441	11.3809	-0.504389	-1.66476	0.0037	0.0488862	double zinc ribbon and ankyrin repeat domains 1 [Source:ZFIN;Acc:ZDB-GENE-051113-296]
ENSDARG00000055876	msmo1	1:20223613-20235835	35.5604	22.1426	-0.683447	-2.18574	0.00015	0.00435107	methylsterol monooxygenase 1 [Source:ZFIN;Acc:ZDB-GENE-040426-2670]
ENSDARG00000056006	si:dkey-47k20.2	18:33582529-33587144	22.1473	12.4061	-0.836081	-2.70106	5e-05	0.00170302	si:dkey-47k20.2 [Source:ZFIN;Acc:ZDB-GENE-060503-735]
ENSDARG00000056014	si:dkey-47k20.7	18:33678380-33681830	7.05596	3.73137	-0.919136	-2.28656	0.0002	0.00540798	si:dkey-47k20.7 [Source:ZFIN;Acc:ZDB-GENE-060503-264]
ENSDARG00000056180	v2ra17	18:33309606-33319536	15.2739	8.54341	-0.838185	-2.44245	0.0001	0.00310443	vomeronasal 2 receptor, a17 [Source:ZFIN;Acc:ZDB-GENE-050419-130]
ENSDARG00000056279	ccdc157	8:36510820-36522296	11.3745	7.75425	-0.552747	-1.70708	0.00325	0.0447431	coiled-coil domain containing 157 [Source:ZFIN;Acc:ZDB-GENE-030616-155]
ENSDARG00000056347	rab3aa	2:25212370-25223025	33.5048	22.9859	-0.543619	-1.84168	0.0011	0.0206532	RAB3A, member RAS oncogene family, a [Source:ZFIN;Acc:ZDB-GENE-040801-2]
ENSDARG00000056722	cd99l2	7:25610154-25623998	62.015	42.8342	-0.533855	-1.87524	0.0015	0.025761	CD99 molecule-like 2 [Source:ZFIN;Acc:ZDB-GENE-030131-1986]
ENSDARG00000056723	fhad1	8:21351261-21361372	36.4628	22.1132	-0.721518	-2.21657	0.0002	0.00540798	forkhead-associated (FHA) phosphopeptide binding domain 1 [Source:ZFIN;Acc:ZDB-GENE-041210-354]
ENSDARG00000056764	hydin	18:21284682-21412335	47.3539	32.5627	-0.540264	-1.60203	0.00095	0.0184325	HYDIN, axonemal central pair apparatus protein [Source:ZFIN;Acc:ZDB-GENE-050419-219]
ENSDARG00000056794	npm3	13:11831314-11838673	24.5547	12.7851	-0.941538	-2.02592	0.0004	0.00932752	zgc:110197 [Source:ZFIN;Acc:ZDB-GENE-050417-368]
ENSDARG00000056836	si:ch211-125o16.4	17:22524811-22532842	14.6626	8.77744	-0.740268	-2.6009	5e-05	0.00170302	si:ch211-125o16.4 [Source:ZFIN;Acc:ZDB-GENE-131120-100]
ENSDARG00000056877	vamp2	10:22868911-22876033	94.9732	68.0928	-0.480017	-1.67708	0.00345	0.0465819	vesicle-associated membrane protein 2 [Source:ZFIN;Acc:ZDB-GENE-030131-8225]
ENSDARG00000056888	-	24:33581519-33894218	113.153	60.4034	-0.905579	-2.38997	5e-05	0.00170302	si:dkeyp-87a6.1 [Source:ZFIN;Acc:ZDB-GENE-091204-287]
ENSDARG00000056921	ankk1	15:22078296-22089222	13.2209	7.42848	-0.831681	-2.53815	5e-05	0.00170302	ankyrin repeat and kinase domain containing 1 [Source:ZFIN;Acc:ZDB-GENE-071015-4]
ENSDARG00000057227	si:dkey-222b8.4	19:24291736-24310940	15.1528	9.79142	-0.629994	-1.93229	0.0008	0.0162347	si:dkey-222b8.4 [Source:ZFIN;Acc:ZDB-GENE-060503-438]
ENSDARG00000057287	slc25a16	13:18048103-18064950	31.2997	21.542	-0.538994	-1.76033	0.00185	0.0302882	solute carrier family 25 (mitochondrial carrier; Graves disease autoantigen), member 16 [Source:ZFIN;Acc:ZDB-GENE-030131-3299]
ENSDARG00000057437	apodb	24:26161320-26183680	169.683	117.74	-0.527242	-1.89007	0.0013	0.0233518	apolipoprotein Db [Source:ZFIN;Acc:ZDB-GENE-051023-8]
ENSDARG00000057465	gfpt1	8:50019599-50056761	81.8251	50.6804	-0.691116	-2.45073	5e-05	0.00170302	glutamine--fructose-6-phosphate transaminase 1 [Source:ZFIN;Acc:ZDB-GENE-070423-1]
ENSDARG00000057975	plcd4a	22:12706152-12723799	0.882836	0.323445	-1.44862	-1.89043	0.0019	0.0307111	phospholipase C, delta 4a [Source:ZFIN;Acc:ZDB-GENE-050208-654]
ENSDARG00000058090	cfap57	2:13779515-13990797	36.8124	20.8612	-0.819371	-2.75321	5e-05	0.00170302	cilia and flagella associated protein 57 [Source:ZFIN;Acc:ZDB-GENE-110411-266]
ENSDARG00000058094	ciarta	19:9009508-9021143	34.0945	21.101	-0.692227	-2.08352	0.0007	0.014674	circadian associated repressor of transcription a [Source:ZFIN;Acc:ZDB-GENE-030131-7016]
ENSDARG00000058108	EPS8L2	25:3868731-4003644	43.1497	24.2473	-0.831527	-2.87977	5e-05	0.00170302	si:ch1073-89b12.1 [Source:ZFIN;Acc:ZDB-GENE-131121-340]
ENSDARG00000058145	ATP7B	6:9858521-9896563	1.30446	0.603951	-1.11095	-1.96881	0.0013	0.0233518	si:dkey-276l13.3 [Source:ZFIN;Acc:ZDB-GENE-110407-7]
ENSDARG00000058416	DNHD1	11:12839344-12898277	13.1904	8.30897	-0.666751	-2.27828	5e-05	0.00170302	si:dkey-11m19.5 [Source:ZFIN;Acc:ZDB-GENE-120709-97]
ENSDARG00000058498	slc9a3.1	19:10773240-10811563	0.985388	0.243135	-2.01894	-2.53846	0.0001	0.00310443	solute carrier family 9, subfamily A (NHE3, cation proton antiporter 3), member 3, tandem duplicate 1 [Source:ZFIN;Acc:ZDB-GENE-060503-545]
ENSDARG00000058508	CFAP70	3:12036960-12087556	47.5489	34.1127	-0.479101	-1.7312	0.0026	0.0384497	si:dkey-254e1.1 [Source:ZFIN;Acc:ZDB-GENE-091204-50]
ENSDARG00000058606	sik1	9:9133878-9143725	47.6659	29.6006	-0.68733	-1.5089	0.00305	0.042801	salt-inducible kinase 1 [Source:ZFIN;Acc:ZDB-GENE-030131-9446]
ENSDARG00000058608	wsb2	5:12028475-12060352	16.8372	9.68939	-0.797178	-1.72756	0.0034	0.0461211	WD repeat and SOCS box containing 2 [Source:ZFIN;Acc:ZDB-GENE-081104-26]
ENSDARG00000058782	si:ch73-242m19.1	17:6671319-6774831	21.9825	14.2893	-0.62142	-2.19855	0.0001	0.00310443	si:ch73-242m19.1 [Source:ZFIN;Acc:ZDB-GENE-131121-474]
ENSDARG00000058953	abcc4	6:7165417-7233289	26.4777	14.7258	-0.846433	-2.97923	5e-05	0.00170302	ATP-binding cassette, sub-family C (CFTR/MRP), member 4 [Source:ZFIN;Acc:ZDB-GENE-030616-511]
ENSDARG00000059035	porb	15:1883554-1921675	65.291	47.4012	-0.461962	-1.67471	0.0038	0.0496908	P450 (cytochrome) oxidoreductase b [Source:ZFIN;Acc:ZDB-GENE-030131-5767]
ENSDARG00000059039	CABZ01031753.1	22:5328959-5344278	24.0931	7.65113	-1.65487	-4.36103	5e-05	0.00170302	major histocompatibility complex class I ULA [Source:EntrezGene;Acc:796419]
ENSDARG00000059529	-	7:56433784-56445125	4.9817	2.61282	-0.931034	-1.96986	0.00115	0.021414	KIAA0895 like [Source:HGNC Symbol;Acc:HGNC:34408]
ENSDARG00000059719	fam169aa	5:50432910-50449986	7.28623	3.59634	-1.01864	-2.34157	0.00025	0.00644297	family with sequence similarity 169, member Aa [Source:ZFIN;Acc:ZDB-GENE-060825-117]
ENSDARG00000059857	blvra	2:50110399-50132558	18.424	8.3151	-1.14778	-2.44938	5e-05	0.00170302	biliverdin reductase A [Source:ZFIN;Acc:ZDB-GENE-060929-312]
ENSDARG00000059923	slc25a47a	20:53839077-53852407	10.6194	4.01726	-1.40243	-1.79879	0.0015	0.025761	solute carrier family 25, member 47a [Source:ZFIN;Acc:ZDB-GENE-060616-266]
ENSDARG00000059987	dnah12	23:19564039-19657471	39.8153	21.3214	-0.901021	-3.19331	5e-05	0.00170302	dynein, axonemal, heavy chain 12 [Source:ZFIN;Acc:ZDB-GENE-090311-9]
ENSDARG00000060035	rnf32	7:40447765-40467990	30.3873	20.0168	-0.602259	-1.91137	0.0008	0.0162347	ring finger protein 32 [Source:ZFIN;Acc:ZDB-GENE-061013-39]
ENSDARG00000060096	tbc1d10ab	10:8578470-8617716	11.7686	7.74099	-0.604354	-1.78797	0.0019	0.0307111	TBC1 domain family, member 10Ab [Source:ZFIN;Acc:ZDB-GENE-081105-145]
ENSDARG00000060153	h6pd	6:45917098-45927583	9.53591	4.69601	-1.02193	-2.55556	5e-05	0.00170302	hexose-6-phosphate dehydrogenase (glucose 1-dehydrogenase) [Source:ZFIN;Acc:ZDB-GENE-110408-60]
ENSDARG00000060288	prosc	23:34037087-34049605	45.0856	29.6044	-0.606852	-2.05403	0.0003	0.00738523	proline synthetase co-transcribed homolog (bacterial) [Source:ZFIN;Acc:ZDB-GENE-030131-1378]
ENSDARG00000060298	nin	13:36674295-36719113	13.1622	7.39973	-0.830859	-2.89898	5e-05	0.00170302	ninein (GSK3B interacting protein) [Source:ZFIN;Acc:ZDB-GENE-070725-1]
ENSDARG00000060439	CLCN2 (1 of 3)	15:46451216-46545717	37.8271	10.2558	-1.88298	-4.82134	5e-05	0.00170302	chloride channel 2c [Source:ZFIN;Acc:ZDB-GENE-050506-73]
ENSDARG00000060609	cd109	20:49310154-49372901	66.3324	42.077	-0.656683	-2.40015	0.0001	0.00310443	CD109 molecule [Source:ZFIN;Acc:ZDB-GENE-120215-253]
ENSDARG00000060656	si:ch211-10a23.2	13:32987077-32992790	163.353	114.719	-0.509884	-1.86455	0.001	0.0191469	si:ch211-10a23.2 [Source:ZFIN;Acc:ZDB-GENE-090313-9]
ENSDARG00000060796	slc20a2	8:29760865-29842474	7.17008	4.85071	-0.563794	-1.8465	0.0011	0.0206532	solute carrier family 20 (phosphate transporter), member 2 [Source:ZFIN;Acc:ZDB-GENE-060929-828]
ENSDARG00000060946	pip5kl1	5:31093162-31112246	39.6013	24.8291	-0.673517	-2.24744	5e-05	0.00170302	phosphatidylinositol-4-phosphate 5-kinase-like 1 [Source:ZFIN;Acc:ZDB-GENE-060526-248]
ENSDARG00000061021	fam160a1a	1:23778551-23823844	16.6158	9.81143	-0.760021	-2.57139	5e-05	0.00170302	family with sequence similarity 160, member A1a [Source:ZFIN;Acc:ZDB-GENE-090312-132]
ENSDARG00000061031	dner	18:46701712-46765152	2.06833	0.876927	-1.23794	-2.11969	0.0004	0.00932752	delta/notch-like EGF repeat containing [Source:ZFIN;Acc:ZDB-GENE-130502-1]
ENSDARG00000061099	nfasca	11:23466552-23646948	5.83942	3.70824	-0.655089	-2.04304	0.0009	0.0177503	neurofascin homolog (chicken) a [Source:ZFIN;Acc:ZDB-GENE-080229-6]
ENSDARG00000061288	kcnc4	8:24909492-24946169	15.623	10.1998	-0.615134	-1.91042	0.00115	0.021414	potassium voltage-gated channel, Shaw-related subfamily, member 4 [Source:ZFIN;Acc:ZDB-GENE-060503-773]
ENSDARG00000061357	CHST5	25:34357266-34365933	20.8194	13.1454	-0.663371	-1.97951	0.00055	0.012143	zgc:194879 [Source:ZFIN;Acc:ZDB-GENE-060810-74]
ENSDARG00000061377	efcab1	19:40590125-40599208	130.592	76.6618	-0.768492	-2.43257	5e-05	0.00170302	EF-hand calcium binding domain 1 [Source:ZFIN;Acc:ZDB-GENE-040914-40]
ENSDARG00000061486	DNAH10	5:27708509-27779220	20.5584	11.1344	-0.884708	-3.1519	5e-05	0.00170302	si:dkeyp-86b9.1 [Source:ZFIN;Acc:ZDB-GENE-060531-163]
ENSDARG00000061634	aifm4	15:25503448-25513529	18.0928	12.4782	-0.536004	-1.65222	0.00365	0.0484459	apoptosis-inducing factor, mitochondrion-associated, 4 [Source:ZFIN;Acc:ZDB-GENE-070112-2282]
ENSDARG00000061762	trim108	16:21985450-22004103	32.4465	17.4448	-0.895263	-2.17481	0.00015	0.00435107	tripartite motif containing 108 [Source:ZFIN;Acc:ZDB-GENE-060503-670]
ENSDARG00000061873	v2rx3	18:33302013-33306672	22.8703	15.8279	-0.531006	-1.73433	0.00215	0.0332963	vomeronasal 2 receptor, x3 [Source:ZFIN;Acc:ZDB-GENE-050419-262]
ENSDARG00000061899	iqub	25:27430468-27469695	26.9064	18.4265	-0.546173	-1.90096	0.0012	0.0222027	IQ motif and ubiquitin domain containing [Source:ZFIN;Acc:ZDB-GENE-110421-1]
ENSDARG00000062021	CCDC181	8:18584938-18593174	18.3086	10.9245	-0.744952	-2.48097	5e-05	0.00170302	si:ch211-232d19.4 [Source:ZFIN;Acc:ZDB-GENE-060503-312]
ENSDARG00000062235	lrrc34	24:26200385-26207009	21.9976	14.2622	-0.625157	-1.89641	0.0006	0.0130346	leucine rich repeat containing 34 [Source:ZFIN;Acc:ZDB-GENE-091118-73]
ENSDARG00000062315	sik2b	15:21845031-21917233	11.5565	7.3632	-0.650295	-2.11564	0.0001	0.00310443	salt-inducible kinase 2b [Source:ZFIN;Acc:ZDB-GENE-071012-1]
ENSDARG00000062501	hhipl1	17:17894532-18005855	8.06227	4.72774	-0.770034	-1.82581	0.00265	0.0389907	HHIP-like 1 [Source:ZFIN;Acc:ZDB-GENE-090306-3]
ENSDARG00000062799	baiap2a	3:51430276-51638074	22.7639	13.8969	-0.711987	-2.41295	5e-05	0.00170302	BAI1-associated protein 2a [Source:ZFIN;Acc:ZDB-GENE-060421-2756]
ENSDARG00000062900	RNF115 (2 of 2)	19:9085351-9098985	8.79573	4.3419	-1.01848	-2.2827	0.00025	0.00644297	si:ch211-81a5.1 [Source:ZFIN;Acc:ZDB-GENE-060503-608]
ENSDARG00000062924	BBOF1 (1 of 2)	13:9076077-9096648	14.9245	9.01678	-0.726996	-2.16626	0.00015	0.00435107	si:ch211-243o19.4 [Source:ZFIN;Acc:ZDB-GENE-070424-167]
ENSDARG00000062949	nt5dc3	25:18830237-18850865	20.1682	10.7965	-0.90151	-2.79272	5e-05	0.00170302	5'-nucleotidase domain containing 3 [Source:ZFIN;Acc:ZDB-GENE-080523-3]
ENSDARG00000062967	kcng4a	18:14509227-14562121	3.92268	2.18875	-0.841734	-1.81531	0.00195	0.0312461	potassium voltage-gated channel, subfamily G, member 4a [Source:ZFIN;Acc:ZDB-GENE-050419-11]
ENSDARG00000062978	ccdc151	6:8014842-8029212	68.966	45.8531	-0.588866	-2.12788	0.00015	0.00435107	coiled-coil domain containing 151 [Source:ZFIN;Acc:ZDB-GENE-061013-787]
ENSDARG00000063014	dbpa	19:10258189-10277445	12.3012	5.90239	-1.05943	-2.92591	5e-05	0.00170302	D site albumin promoter binding protein a [Source:ZFIN;Acc:ZDB-GENE-060503-802]
ENSDARG00000063032	dok6	24:14792773-14962954	19.9702	13.3479	-0.581231	-1.75491	0.00235	0.0355807	docking protein 6 [Source:ZFIN;Acc:ZDB-GENE-070410-50]
ENSDARG00000063079	ago3b	19:10742594-10767788	14.732	8.88718	-0.729159	-2.38296	5e-05	0.00170302	argonaute RISC catalytic component 3b [Source:ZFIN;Acc:ZDB-GENE-060503-452]
ENSDARG00000063207	erbb4a	1:6133579-6241695	5.70577	2.96704	-0.943398	-2.81508	5e-05	0.00170302	erb-b2 receptor tyrosine kinase 4a [Source:ZFIN;Acc:ZDB-GENE-030918-4]
ENSDARG00000063297	abcb6a	1:5437397-5460831	14.1032	7.07809	-0.994591	-3.14128	5e-05	0.00170302	ATP-binding cassette, sub-family B (MDR/TAP), member 6a [Source:ZFIN;Acc:ZDB-GENE-050517-9]
ENSDARG00000063539	slc25a15a	15:3267526-3294981	7.72141	4.08795	-0.917486	-2.12499	0.00035	0.00834338	solute carrier family 25 (mitochondrial carrier; ornithine transporter) member 15a [Source:ZFIN;Acc:ZDB-GENE-070112-1072]
ENSDARG00000063544	pip4k2ab	2:21431586-21498793	18.9334	11.6794	-0.696971	-2.07761	0.0001	0.00310443	phosphatidylinositol-5-phosphate 4-kinase, type II, alpha b [Source:ZFIN;Acc:ZDB-GENE-070912-272]
ENSDARG00000067537	pcsk5a	5:54642437-54726593	14.1067	4.17191	-1.7576	-5.32474	5e-05	0.00170302	proprotein convertase subtilisin/kexin type 5a [Source:ZFIN;Acc:ZDB-GENE-060531-130]
ENSDARG00000067606	rsph4a	5:61256479-61268123	117.181	77.1037	-0.603862	-2.20698	5e-05	0.00170302	radial spoke head 4 homolog A (Chlamydomonas) [Source:ZFIN;Acc:ZDB-GENE-030131-7437]
ENSDARG00000067646	tmem232	5:56294959-56327578	18.5336	11.9103	-0.637931	-1.99007	0.00065	0.0138544	transmembrane protein 232 [Source:ZFIN;Acc:ZDB-GENE-070705-434]
ENSDARG00000068096	atf5a	5:29814096-29818483	458.252	317.05	-0.531431	-1.77804	0.002	0.0317223	activating transcription factor 5a [Source:ZFIN;Acc:ZDB-GENE-060526-205]
ENSDARG00000068122	CFAP77	5:29152450-29180608	85.3773	61.4911	-0.473475	-1.66591	0.0037	0.0488862	cilia and flagella associated protein 77 [Source:ZFIN;Acc:ZDB-GENE-060526-106]
ENSDARG00000068128	ppp1r15b	18:27095474-27103450	118.201	74.3662	-0.668529	-2.43265	5e-05	0.00170302	protein phosphatase 1, regulatory subunit 15B [Source:ZFIN;Acc:ZDB-GENE-030829-40]
ENSDARG00000068130	C5H9orf9	5:29069784-29071464	20.3261	10.4542	-0.959249	-2.11119	0.00075	0.015467	zgc:153740 [Source:ZFIN;Acc:ZDB-GENE-060825-33]
ENSDARG00000068161	si:dkey-16p6.4	4:43079304-43088898	2.39634	1.22223	-0.971324	-1.86848	0.0019	0.0307111	si:dkey-16p6.4 [Source:ZFIN;Acc:ZDB-GENE-110913-5]
ENSDARG00000068231	CRACR2A (2 of 2)	18:11588073-11626753	6.13622	3.84797	-0.673252	-1.98531	0.00035	0.00834338	calcium release activated channel regulator 2A [Source:HGNC Symbol;Acc:HGNC:28657]
ENSDARG00000068398	cep126	18:37399116-37426780	12.5008	7.48245	-0.740432	-2.45503	5e-05	0.00170302	centrosomal protein 126 [Source:ZFIN;Acc:ZDB-GENE-050419-24]
ENSDARG00000068468	DNAH3	24:39556026-39630783	28.529	16.2022	-0.816237	-2.76978	5e-05	0.00170302	dynein axonemal heavy chain 3 [Source:ZFIN;Acc:ZDB-GENE-091112-7]
ENSDARG00000068520	v2rh14	18:33366272-33369720	7.62954	4.82496	-0.66108	-1.69679	0.00355	0.0474906	vomeronasal 2 receptor, h14 [Source:ZFIN;Acc:ZDB-GENE-050419-221]
ENSDARG00000068566	olfcq19	18:33843981-33847296	20.4763	11.8278	-0.79177	-2.52736	5e-05	0.00170302	olfactory receptor C family, q19 [Source:ZFIN;Acc:ZDB-GENE-070705-283]
ENSDARG00000068572	slc16a1	8:26904473-26942640	24.1979	16.7042	-0.534673	-1.76929	0.0021	0.0327465	solute carrier family 16 (monocarboxylate transporter), member 1b [Source:ZFIN;Acc:ZDB-GENE-030515-5]
ENSDARG00000068621	si:ch211-181d7.3	15:42785206-42804045	61.7483	42.5767	-0.536334	-1.94689	0.0007	0.014674	si:ch211-181d7.3 [Source:ZFIN;Acc:ZDB-GENE-121214-30]
ENSDARG00000068841	si:dkey-29p23.1	4:43124236-43149067	1.35671	0.433632	-1.64557	-2.47402	0.00015	0.00435107	si:dkey-29p23.1 [Source:ZFIN;Acc:ZDB-GENE-081103-27]
ENSDARG00000068855	BBOF1 (2 of 2)	8:23788603-23804845	42.3861	26.6212	-0.671014	-2.34523	5e-05	0.00170302	si:ch211-163l21.10 [Source:ZFIN;Acc:ZDB-GENE-081105-138]
ENSDARG00000068934	cyp1b1	13:41885314-41892978	34.0218	15.0189	-1.17968	-3.89669	5e-05	0.00170302	cytochrome P450, family 1, subfamily B, polypeptide 1 [Source:ZFIN;Acc:ZDB-GENE-030902-1]
ENSDARG00000068982	C10H11orf63	10:29968872-30001524	29.4212	19.7359	-0.576032	-1.81964	0.00135	0.0239746	si:rp71-56i13.6 [Source:ZFIN;Acc:ZDB-GENE-060503-471]
ENSDARG00000069101	NAPB (2 of 2)	20:45687725-45757333	15.4638	9.7226	-0.669483	-1.8394	0.00165	0.0277971	N-ethylmaleimide-sensitive factor attachment protein, beta b [Source:ZFIN;Acc:ZDB-GENE-070112-2132]
ENSDARG00000069262	erich3	8:17897762-17911493	57.8389	34.2865	-0.754398	-2.74461	5e-05	0.00170302	glutamate-rich 3 [Source:ZFIN;Acc:ZDB-GENE-070209-295]
ENSDARG00000069363	C13H10orf53	13:29223134-29276084	57.7819	38.4455	-0.587805	-2.06339	0.00035	0.00834338	zgc:153142 [Source:ZFIN;Acc:ZDB-GENE-061013-507]
ENSDARG00000069368	nrn1la	18:21794913-21869852	65.2547	35.7541	-0.867972	-2.76593	5e-05	0.00170302	neuritin 1-like a [Source:ZFIN;Acc:ZDB-GENE-050419-106]
ENSDARG00000069370	si:ch211-140l13.3	20:42807175-42845350	25.975	17.7409	-0.550042	-1.83775	0.00195	0.0312461	si:ch211-140l13.3 [Source:ZFIN;Acc:ZDB-GENE-070705-35]
ENSDARG00000069435	cfap58	1:47140386-47321025	45.3727	27.9236	-0.700337	-2.53112	5e-05	0.00170302	cilia and flagella associated protein 58 [Source:ZFIN;Acc:ZDB-GENE-060929-128]
ENSDARG00000069495	tmem179b	21:25627787-25633215	4.99425	1.28345	-1.96024	-2.36759	0.00105	0.0198611	transmembrane protein 179B [Source:ZFIN;Acc:ZDB-GENE-091204-145]
ENSDARG00000069540	si:dkey-30c15.2	18:7563173-7580334	30.9431	18.1424	-0.770252	-1.874	0.0018	0.0297088	si:dkey-30c15.2 [Source:ZFIN;Acc:ZDB-GENE-060503-543]
ENSDARG00000069560	kcnh3	9:28099180-28292351	7.87433	5.02194	-0.648913	-1.86914	0.00135	0.0239746	potassium voltage-gated channel, subfamily H (eag-related), member 3 [Source:ZFIN;Acc:ZDB-GENE-070912-23]
ENSDARG00000069698	lrguk	4:15820972-15842044	41.3005	27.9657	-0.5625	-2.01539	0.00065	0.0138544	leucine-rich repeats and guanylate kinase domain containing [Source:ZFIN;Acc:ZDB-GENE-050419-232]
ENSDARG00000069723	zbbx	18:4795146-4851532	22.9827	14.0457	-0.710419	-2.17653	0.00025	0.00644297	zinc finger, B-box domain containing [Source:ZFIN;Acc:ZDB-GENE-061207-76]
ENSDARG00000069734	zgc:92880	3:54836627-54837449	16.3677	7.21121	-1.18254	-2.13742	0.0006	0.0130346	zgc:92880 [Source:ZFIN;Acc:ZDB-GENE-040801-164]
ENSDARG00000069926	hsd3b1	9:21383575-21389595	2.31976	0.492912	-2.23457	-2.71949	0.0002	0.00540798	hydroxy-delta-5-steroid dehydrogenase, 3 beta- and steroid delta-isomerase 1 [Source:ZFIN;Acc:ZDB-GENE-081105-30]
ENSDARG00000069951	eef1a1b	1:30306885-30326291	123.429	77.521	-0.671019	-2.44439	5e-05	0.00170302	eukaryotic translation elongation factor 1 alpha 1b [Source:ZFIN;Acc:ZDB-GENE-050417-327]
ENSDARG00000070331	muc5.1	25:8279638-8323098	21.0168	8.73352	-1.26691	-3.67541	5e-05	0.00170302	mucin 5.1, oligomeric mucus/gel-forming [Source:ZFIN;Acc:ZDB-GENE-120822-1]
ENSDARG00000070538	hey1	19:32210253-32214983	23.1048	15.1893	-0.605135	-2.05223	0.0006	0.0130346	hes-related family bHLH transcription factor with YRPW motif 1 [Source:ZFIN;Acc:ZDB-GENE-000607-70]
ENSDARG00000071021	papss2a	17:23661061-23689323	21.4726	13.5881	-0.660148	-2.19638	0.00015	0.00435107	3'-phosphoadenosine 5'-phosphosulfate synthase 2a [Source:ZFIN;Acc:ZDB-GENE-061110-85]
ENSDARG00000071055	ZNF512B	23:13619281-13760775	7.88775	5.08785	-0.632559	-2.007	0.00085	0.0170117	si:dkey-256k13.2 [Source:ZFIN;Acc:ZDB-GENE-090313-284]
ENSDARG00000071173	slc12a10.2	7:4194403-4242422	54.2966	22.47	-1.27286	-4.51957	5e-05	0.00170302	solute carrier family 12 (sodium/potassium/chloride transporters), member 10, tandem duplicate 2 [Source:ZFIN;Acc:ZDB-GENE-060503-425]
ENSDARG00000071341	abch1	17:24518783-24546276	32.262	16.085	-1.00412	-3.37483	5e-05	0.00170302	ATP-binding cassette, sub-family H, member 1 [Source:ZFIN;Acc:ZDB-GENE-050517-42]
ENSDARG00000071360	morn2	17:24662878-24666286	44.1814	30.4109	-0.538848	-1.74357	0.00205	0.0322138	MORN repeat containing 2 [Source:ZFIN;Acc:ZDB-GENE-060825-230]
ENSDARG00000071389	si:dkey-78l4.6	22:19428843-19430161	4.87121	1.29231	-1.91432	-2.18538	0.0014	0.0246047	si:dkey-78l4.6 [Source:ZFIN;Acc:ZDB-GENE-060503-83]
ENSDARG00000073912	si:ch211-202h22.7	1:53972396-53982272	79.9713	52.582	-0.604912	-1.93783	0.00105	0.0198611	si:ch211-202h22.7 [Source:ZFIN;Acc:ZDB-GENE-090313-77]
ENSDARG00000073920	cntnap5a	9:23675768-23817099	32.3505	23.1994	-0.479699	-1.66239	0.00205	0.0322138	contactin associated protein-like 5a [Source:ZFIN;Acc:ZDB-GENE-081105-126]
ENSDARG00000073985	pctp	3:10437947-10455400	23.2818	14.0747	-0.726097	-1.98933	0.00075	0.015467	phosphatidylcholine transfer protein [Source:ZFIN;Acc:ZDB-GENE-081022-182]
ENSDARG00000074081	DNAI2 (1 of 2)	12:38519346-38539130	31.1117	19.0345	-0.708841	-2.52424	5e-05	0.00170302	dynein axonemal intermediate chain 2 [Source:HGNC Symbol;Acc:HGNC:18744]
ENSDARG00000074126	ttc39a	8:16434645-16479445	33.8929	20.3973	-0.732606	-2.48094	5e-05	0.00170302	tetratricopeptide repeat domain 39A [Source:ZFIN;Acc:ZDB-GENE-091116-42]
ENSDARG00000074184	arhgap32b	21:24501347-24640592	27.1516	17.2511	-0.654349	-2.36208	5e-05	0.00170302	Rho GTPase activating protein 32b [Source:ZFIN;Acc:ZDB-GENE-091204-147]
ENSDARG00000074265	dzip1l	6:26319406-26362618	71.0917	45.9885	-0.628409	-1.70033	0.00185	0.0302882	DAZ interacting zinc finger protein 1-like [Source:ZFIN;Acc:ZDB-GENE-051113-196]
ENSDARG00000074516	taar19l	10:40739585-40740855	18.2363	6.38037	-1.5151	-2.93336	5e-05	0.00170302	trace amine associated receptor 19l [Source:ZFIN;Acc:ZDB-GENE-091116-28]
ENSDARG00000074642	zgc:153932	12:45905064-46155220	264.307	150.043	-0.816837	-2.58492	5e-05	0.00170302	zgc:153932 [Source:ZFIN;Acc:ZDB-GENE-070209-223]
ENSDARG00000074708	armc3	24:16903658-16922865	35.4871	24.4564	-0.537081	-1.90014	0.0012	0.0222027	armadillo repeat containing 3 [Source:ZFIN;Acc:ZDB-GENE-110614-1]
ENSDARG00000074728	mfsd9	9:6959073-6979032	7.32711	4.30072	-0.768668	-1.88625	0.00135	0.0239746	major facilitator superfamily domain containing 9 [Source:ZFIN;Acc:ZDB-GENE-070912-190]
ENSDARG00000074742	elmod3	8:44719228-44744650	12.4347	7.9836	-0.639265	-1.75648	0.00315	0.0438113	ELMO/CED-12 domain containing 3 [Source:ZFIN;Acc:ZDB-GENE-091204-471]
ENSDARG00000074807	tbrg4	16:27725382-27743307	8.91276	5.84741	-0.608076	-1.8049	0.00155	0.0264632	transforming growth factor beta regulator 4 [Source:ZFIN;Acc:ZDB-GENE-091020-8]
ENSDARG00000074892	pde6d	6:29702930-29715434	98.0118	68.5641	-0.515502	-1.78903	0.0019	0.0307111	phosphodiesterase 6D, cGMP-specific, rod, delta [Source:ZFIN;Acc:ZDB-GENE-040718-463]
ENSDARG00000075015	soul5	3:53221492-53230596	159.035	113.581	-0.485617	-1.66335	0.0034	0.0461211	heme-binding protein soul5 [Source:ZFIN;Acc:ZDB-GENE-110718-2]
ENSDARG00000075048	lonrf1	14:33727760-33749720	51.0444	23.309	-1.13086	-3.98387	5e-05	0.00170302	LON peptidase N-terminal domain and ring finger 1 [Source:ZFIN;Acc:ZDB-GENE-101021-4]
ENSDARG00000075116	sall2	2:38165432-38172628	5.1592	3.3561	-0.620361	-1.7238	0.0032	0.0442344	spalt-like transcription factor 2 [Source:ZFIN;Acc:ZDB-GENE-030829-32]
ENSDARG00000075296	fam83c	6:52468139-52484567	10.353	6.73919	-0.619401	-1.76168	0.002	0.0317223	family with sequence similarity 83, member C [Source:ZFIN;Acc:ZDB-GENE-120201-3]
ENSDARG00000075393	spock2	13:29924670-30001389	38.7749	25.8132	-0.587011	-1.76313	0.00145	0.0253084	sparc/osteonectin, cwcv and kazal-like domains proteoglycan (testican) 2 [Source:ZFIN;Acc:ZDB-GENE-090312-170]
ENSDARG00000075397	cipca	17:44642481-44647815	10.9291	4.30866	-1.34286	-3.07498	5e-05	0.00170302	CLOCK-interacting pacemaker a [Source:ZFIN;Acc:ZDB-GENE-120928-5]
ENSDARG00000075800	calml4a	7:34221297-34224609	80.3631	53.2374	-0.594093	-1.77634	0.00225	0.0344255	calmodulin-like 4a [Source:ZFIN;Acc:ZDB-GENE-081022-9]
ENSDARG00000075825	dlec1	24:20180892-20225192	28.8135	20.2155	-0.511281	-1.70886	0.0028	0.0404082	deleted in lung and esophageal cancer 1 [Source:ZFIN;Acc:ZDB-GENE-091204-65]
ENSDARG00000075928	hivep3a	19:15402605-15493584	6.57139	4.52307	-0.538897	-1.7899	0.00195	0.0312461	human immunodeficiency virus type I enhancer binding protein 3a [Source:ZFIN;Acc:ZDB-GENE-081029-2]
ENSDARG00000075943	si:ch211-250c4.5	13:7940019-7947510	17.7925	11.3932	-0.643101	-2.08326	0.0003	0.00738523	si:ch211-250c4.5 [Source:ZFIN;Acc:ZDB-GENE-081107-33]
ENSDARG00000075956	faxca	4:5742283-5755685	6.98076	4.39763	-0.666659	-1.76377	0.0019	0.0307111	failed axon connections homolog a [Source:ZFIN;Acc:ZDB-GENE-100422-7]
ENSDARG00000075984	hsbp1l1	19:11484116-11486132	62.7278	40.6038	-0.627492	-1.76888	0.00205	0.0322138	heat shock factor binding protein 1 like 1 [Source:EntrezGene;Acc:799177]
ENSDARG00000076011	PPM1K (2 of 2)	23:44007365-44027316	3.80713	1.943	-0.970415	-1.72774	0.0034	0.0461211	si:ch211-149b19.3 [Source:ZFIN;Acc:ZDB-GENE-110411-37]
ENSDARG00000076153	lca5	23:31453983-31474299	13.5226	9.23732	-0.549825	-1.81981	0.00165	0.0277971	Leber congenital amaurosis 5 [Source:ZFIN;Acc:ZDB-GENE-090313-268]
ENSDARG00000076191	FBXL13	25:18668213-18680405	39.6151	22.6536	-0.806311	-2.76579	5e-05	0.00170302
ENSDARG00000076236	lrrc18b	12:2393437-2457737	25.0466	14.8709	-0.752123	-2.05557	0.0005	0.0112467	leucine rich repeat containing 18b [Source:ZFIN;Acc:ZDB-GENE-110315-1]
ENSDARG00000076257	si:ch211-285c6.1	7:3291793-3293862	2.58261	1.06939	-1.27204	-2.01124	0.0012	0.0222027	si:ch211-285c6.1 [Source:ZFIN;Acc:ZDB-GENE-041001-89]
ENSDARG00000076307	si:zfos-2070c2.3	8:36366199-36380423	13.0021	6.70918	-0.954534	-1.99281	0.0009	0.0177503	si:zfos-2070c2.3 [Source:ZFIN;Acc:ZDB-GENE-091204-413]
ENSDARG00000076592	man1b1b	5:28579920-28595276	16.7651	10.3693	-0.693133	-2.09055	0.00015	0.00435107	mannosidase, alpha, class 1B, member 1b [Source:ZFIN;Acc:ZDB-GENE-070705-482]
ENSDARG00000076730	syt6a	23:24876423-24999807	13.52	9.05728	-0.57795	-1.70782	0.00355	0.0474906	synaptotagmin VIa [Source:ZFIN;Acc:ZDB-GENE-090601-2]
ENSDARG00000076833	atp1b1b	1:10036182-10055110	120.423	55.6901	-1.11262	-4.03455	5e-05	0.00170302	ATPase, Na+/K+ transporting, beta 1b polypeptide [Source:ZFIN;Acc:ZDB-GENE-001127-4]
ENSDARG00000076844	PLIN4	16:28863079-28901906	5.13606	0.976297	-2.39527	-2.76952	5e-05	0.00170302	zgc:162150 [Source:ZFIN;Acc:ZDB-GENE-070410-23]
ENSDARG00000076896	C2H10orf67	2:29729163-29778432	21.0531	13.0039	-0.695084	-1.90526	0.00085	0.0170117	si:dkey-188g12.1 [Source:ZFIN;Acc:ZDB-GENE-070705-332]
ENSDARG00000076933	aldh1a3	7:9476225-9558124	9.8943	5.35767	-0.884992	-2.52538	5e-05	0.00170302	aldehyde dehydrogenase 1 family, member A3 [Source:ZFIN;Acc:ZDB-GENE-061128-2]
ENSDARG00000076974	pdzd7a	13:18570913-18652681	1.29851	0.565059	-1.20039	-1.6082	0.00315	0.0438113	PDZ domain containing 7a [Source:ZFIN;Acc:ZDB-GENE-090313-191]
ENSDARG00000077034	NMNAT3	2:39093995-39124647	14.0605	5.00982	-1.48882	-2.69277	0.00035	0.00834338	si:ch73-170l17.1 [Source:ZFIN;Acc:ZDB-GENE-070912-331]
ENSDARG00000077045	scg5	19:47963034-47966205	22.041	7.069	-1.64061	-1.54604	0.00085	0.0170117	secretogranin V [Source:ZFIN;Acc:ZDB-GENE-040426-1687]
ENSDARG00000077134	gpr158a	24:6365856-6472080	9.14739	5.88168	-0.637131	-1.96466	0.0009	0.0177503	G protein-coupled receptor 158a [Source:ZFIN;Acc:ZDB-GENE-060130-18]
ENSDARG00000077161	ccdc153	15:23264951-23271318	115.35	74.1828	-0.636868	-2.19871	0.00015	0.00435107	coiled-coil domain containing 153 [Source:ZFIN;Acc:ZDB-GENE-080204-16]
ENSDARG00000077301	mlf1	15:1187270-1201855	67.0117	41.1249	-0.704403	-1.86224	0.0007	0.014674	myeloid leukemia factor 1 [Source:ZFIN;Acc:ZDB-GENE-080917-7]
ENSDARG00000077357	LRRC61	25:25642307-25652391	9.6919	5.51673	-0.812965	-1.89801	0.0015	0.025761	leucine rich repeat containing 61 [Source:ZFIN;Acc:ZDB-GENE-060616-245]
ENSDARG00000077396	tlcd2	15:25462861-25499820	22.8628	9.77208	-1.22627	-3.89189	5e-05	0.00170302	TLC domain containing 2 [Source:ZFIN;Acc:ZDB-GENE-080204-81]
ENSDARG00000077409	cby1	12:19066667-19069805	89.8322	60.9702	-0.559127	-1.94773	0.00065	0.0138544	chibby homolog 1 (Drosophila) [Source:ZFIN;Acc:ZDB-GENE-030131-5074]
ENSDARG00000077465	SORCS2	7:39487561-39786833	8.18015	5.07654	-0.68828	-2.33456	5e-05	0.00170302	sortilin-related VPS10 domain containing receptor 2 [Source:ZFIN;Acc:ZDB-GENE-130530-825]
ENSDARG00000077573	tmprss13b	5:37287941-37312921	137.747	94.4557	-0.54431	-1.92393	0.0009	0.0177503	transmembrane protease, serine 13b [Source:ZFIN;Acc:ZDB-GENE-090309-2]
ENSDARG00000077588	PDGFC	14:35227803-35333006	11.2195	6.04964	-0.891088	-2.43605	5e-05	0.00170302	platelet derived growth factor c [Source:ZFIN;Acc:ZDB-GENE-071217-2]
ENSDARG00000077853	ttll2	20:42851174-42856337	9.47578	6.01352	-0.656035	-1.78698	0.0018	0.0297088	tubulin tyrosine ligase-like family, member 2 [Source:ZFIN;Acc:ZDB-GENE-041014-297]
ENSDARG00000078068	abcg4b	15:23552464-23572949	4.25272	1.57214	-1.43566	-1.80736	0.0012	0.0222027	ATP-binding cassette, sub-family G (WHITE), member 4b [Source:ZFIN;Acc:ZDB-GENE-080215-10]
ENSDARG00000078095	cipcb	20:54544397-54557064	19.8757	8.98487	-1.14544	-2.91448	5e-05	0.00170302	CLOCK-interacting pacemaker b [Source:ZFIN;Acc:ZDB-GENE-091204-292]
ENSDARG00000078140	C13H2orf50	13:32770904-32775856	359.125	217.239	-0.725201	-2.57315	5e-05	0.00170302	si:dkey-18j18.3 [Source:ZFIN;Acc:ZDB-GENE-090313-214]
ENSDARG00000078167	si:dkeyp-100h4.1	4:43703065-43742203	2.89641	0.980702	-1.56238	-3.03507	5e-05	0.00170302	si:dkeyp-100h4.1 [Source:ZFIN;Acc:ZDB-GENE-081103-7]
ENSDARG00000078171	taar19u	10:40743995-40745466	40.7081	22.3175	-0.867137	-2.40752	0.0001	0.00310443	trace amine associated receptor 19u [Source:ZFIN;Acc:ZDB-GENE-060413-1]
ENSDARG00000078249	unc13d	12:35801823-35849206	20.2382	13.2315	-0.613107	-1.75611	0.00295	0.0418892	unc-13 homolog D (C. elegans) [Source:ZFIN;Acc:ZDB-GENE-110411-188]
ENSDARG00000078250	zgc:194398	5:50455416-50458078	9.11239	6.00542	-0.601563	-1.81076	0.00185	0.0302882	zgc:194398 [Source:ZFIN;Acc:ZDB-GENE-081022-111]
ENSDARG00000078349	BX324215.3	22:30709099-30713494	3.09129	1.72909	-0.838201	-1.96642	0.00125	0.0227755
ENSDARG00000078404	cdh26.1	23:970880-1008485	34.1039	23.3946	-0.543762	-1.94514	0.00055	0.012143	cadherin 26, tandem duplicate 1 [Source:ZFIN;Acc:ZDB-GENE-100922-193]
ENSDARG00000078425	oat	12:46944389-47087271	12.655	6.95323	-0.86395	-2.46796	5e-05	0.00170302	ornithine aminotransferase [Source:ZFIN;Acc:ZDB-GENE-110411-148]
ENSDARG00000078512	acaca	5:55638381-55745993	15.3571	10.7904	-0.509159	-1.45982	0.00205	0.0322138	acetyl-CoA carboxylase alpha [Source:ZFIN;Acc:ZDB-GENE-060526-74]
ENSDARG00000078542	inpp5ja	10:7875487-7898794	12.2467	7.60974	-0.686471	-1.68358	0.00345	0.0465819	inositol polyphosphate-5-phosphatase Ja [Source:ZFIN;Acc:ZDB-GENE-091117-4]
ENSDARG00000078567	lonrf1l	8:13605280-13750606	41.6832	20.7827	-1.00408	-3.064	5e-05	0.00170302	LON peptidase N-terminal domain and ring finger 1, like [Source:ZFIN;Acc:ZDB-GENE-081104-397]
ENSDARG00000078707	sema7a	25:26400825-26424580	10.4134	6.16329	-0.756666	-1.84019	0.00135	0.0239746	semaphorin 7A [Source:ZFIN;Acc:ZDB-GENE-030131-3633]
ENSDARG00000078847	si:dkey-238o13.4	18:14703276-14709424	240.468	158.701	-0.599539	-2.18934	0.00015	0.00435107	si:dkey-238o13.4 [Source:ZFIN;Acc:ZDB-GENE-070705-403]
ENSDARG00000079056	C13H20orf194	13:13562729-13606702	68.2902	49.5592	-0.462527	-1.68914	0.0032	0.0442344	si:ch211-194c3.5 [Source:ZFIN;Acc:ZDB-GENE-090313-63]
ENSDARG00000079468	RHOBTB1	12:7964116-8005310	8.8629	5.14958	-0.783324	-2.21752	0.00025	0.00644297	Rho related BTB domain containing 1 [Source:HGNC Symbol;Acc:HGNC:18738]
ENSDARG00000079656	FAM171A2 (2 of 2)	24:36925009-36938874	4.31298	2.73087	-0.659326	-1.72675	0.0034	0.0461211	family with sequence similarity 171 member A2 [Source:HGNC Symbol;Acc:HGNC:30480]
ENSDARG00000079730	FUZ	2:3682308-3688726	20.3117	12.2688	-0.727322	-2.12054	0.0004	0.00932752	fuzzy planar cell polarity protein [Source:HGNC Symbol;Acc:HGNC:26219]
ENSDARG00000079779	radil	1:7163651-7210144	2.91852	1.53761	-0.924544	-1.70711	0.0025	0.0372418	Ras association and DIL domains [Source:ZFIN;Acc:ZDB-GENE-071206-1]
ENSDARG00000079914	stoml3a	15:3257010-3265435	46.8795	23.1997	-1.01485	-3.52627	5e-05	0.00170302	stomatin (EPB72)-like 3a [Source:ZFIN;Acc:ZDB-GENE-070620-18]
ENSDARG00000079933	SLC46A3 (2 of 2)	10:26540620-26551029	13.8359	8.07271	-0.777292	-1.97479	0.0009	0.0177503	si:dkey-5g14.1 [Source:ZFIN;Acc:ZDB-GENE-091204-361]
ENSDARG00000079997	CFAP61	20:48681381-48709193	24.6167	16.5045	-0.576776	-1.87155	0.00095	0.0184325	si:zfos-223e1.2 [Source:ZFIN;Acc:ZDB-GENE-110411-269]
ENSDARG00000080675	si:dkey-71b5.7	16:22114219-22202744	345.515	222.162	-0.637133	-1.99974	0.00055	0.012143	si:dkey-71b5.7 [Source:ZFIN;Acc:ZDB-GENE-100922-124]
ENSDARG00000086104	SLCO5A1 (2 of 2)	2:42533042-42547178	79.4391	53.4984	-0.570352	-2.00903	0.0004	0.00932752	solute carrier organic anion transporter family, member 5A2 [Source:ZFIN;Acc:ZDB-GENE-070912-587]
ENSDARG00000086222	NAT16	7:25861394-25870324	5.77298	2.28992	-1.33402	-2.50162	0.0001	0.00310443	si:ch211-196f2.5 [Source:ZFIN;Acc:ZDB-GENE-030219-43]
ENSDARG00000086355	CFAP46	13:51036507-51107364	19.805	12.2733	-0.690345	-2.40357	5e-05	0.00170302
ENSDARG00000086405	mterf2	18:15179418-15187450	4.41332	2.54923	-0.791801	-1.71767	0.00375	0.0492587	mitochondrial transcription termination factor 2 [Source:ZFIN;Acc:ZDB-GENE-070424-91]
ENSDARG00000086419	CR392330.1	7:3551113-3557458	5.46054	2.74754	-0.990906	-2.27836	0.0001	0.00310443	si:ch211-282j17.13 [Source:ZFIN;Acc:ZDB-GENE-160113-4]
ENSDARG00000086650	si:dkeyp-27e10.7	4:9823146-9835426	14.3268	10.0852	-0.50648	-1.66035	0.00335	0.0458096	tetratricopeptide repeat domain 41 [Source:ZFIN;Acc:ZDB-GENE-110914-190]
ENSDARG00000086808	ddhd1a	17:50577107-50612329	10.597	7.53707	-0.491577	-1.6525	0.0038	0.0496908	DDHD domain containing 1a [Source:ZFIN;Acc:ZDB-GENE-111020-16]
ENSDARG00000086866	gfpt1	8:49986390-50009843	115.701	61.7226	-0.906525	-2.16406	0.00025	0.00644297	glutamine--fructose-6-phosphate transaminase 1 [Source:ZFIN;Acc:ZDB-GENE-070423-1]
ENSDARG00000086870	slc12a2	10:16267433-16306205	40.9118	28.4877	-0.522177	-1.73744	0.0029	0.0414396	solute carrier family 12 (sodium/potassium/chloride transporter), member 2 [Source:ZFIN;Acc:ZDB-GENE-040625-53]
ENSDARG00000087107	CFAP221	1:10099421-10122514	34.2529	22.1766	-0.627186	-2.18972	0.0002	0.00540798	si:ch73-222h13.1 [Source:ZFIN;Acc:ZDB-GENE-090313-144]
ENSDARG00000087110	akna	21:13827142-13876016	27.1398	19.6672	-0.46462	-1.69093	0.00375	0.0492587	AT-hook transcription factor [Source:ZFIN;Acc:ZDB-GENE-091204-170]
ENSDARG00000087210	vwa3a	3:58245722-58317870	7.37414	4.25323	-0.793915	-2.25962	0.00025	0.00644297	von Willebrand factor A domain containing 3A [Source:ZFIN;Acc:ZDB-GENE-131121-527]
ENSDARG00000087333	scoca	1:39844466-39851540	49.3993	30.8658	-0.678481	-2.19574	0.0002	0.00540798	short coiled-coil protein a [Source:ZFIN;Acc:ZDB-GENE-061013-114]
ENSDARG00000087352	DNAH2	7:21060258-21360231	29.8062	18.7561	-0.668252	-2.4171	5e-05	0.00170302	dynein, axonemal, heavy chain 2 [Source:ZFIN;Acc:ZDB-GENE-130530-910]
ENSDARG00000087373	dnah5	16:9234466-9376938	29.7752	19.5449	-0.607319	-1.93449	0.00035	0.00834338	dynein, axonemal, heavy chain 5 [Source:ZFIN;Acc:ZDB-GENE-110411-177]
ENSDARG00000087873	si:ch211-170n20.3	6:43440537-43451477	20.4574	8.71999	-1.23022	-3.61737	5e-05	0.00170302	2-epi-5-epi-valiolone synthase [Source:ZFIN;Acc:ZDB-GENE-131121-365]
ENSDARG00000087911	psme4a	13:35563916-35619133	8.60239	6.02776	-0.513115	-1.73686	0.00225	0.0344255	proteasome activator subunit 4a [Source:ZFIN;Acc:ZDB-GENE-091204-452]
ENSDARG00000087954	rac1b	3:56339737-56526849	46.678	29.3781	-0.667998	-1.78518	0.0034	0.0461211	ras-related C3 botulinum toxin substrate 1b (rho family, small GTP binding protein Rac1) [Source:ZFIN;Acc:ZDB-GENE-060312-45]
ENSDARG00000088044	TSPAN19	4:9523888-9532429	61.7809	40.4188	-0.612134	-2.17227	0.0001	0.00310443	si:ch73-139j3.4 [Source:ZFIN;Acc:ZDB-GENE-140106-202]
ENSDARG00000088315	si:ch211-103f14.3	10:29204381-29215208	7.67188	0.600758	-3.67472	-5.58145	5e-05	0.00170302	si:ch211-103f14.3 [Source:ZFIN;Acc:ZDB-GENE-110411-160]
ENSDARG00000088337	wu:fc34e06	1:39965480-39986482	4.00969	0.974422	-2.04087	-5.01361	5e-05	0.00170302	wu:fc34e06 [Source:ZFIN;Acc:ZDB-GENE-030131-3331]
ENSDARG00000088549	si:ch1073-390k14.1	18:5986140-6002827	5.21825	1.25061	-2.06093	-4.57092	5e-05	0.00170302	si:ch1073-390k14.1 [Source:ZFIN;Acc:ZDB-GENE-141215-14]
ENSDARG00000088837	FAM19A1 (2 of 2)	11:17307316-17366136	1.43973	0	#NAME?	#NAME?	0.00275	0.0399418	family with sequence similarity 19 (chemokine (C-C motif)-like), member A1b [Source:ZFIN;Acc:ZDB-GENE-140106-220]
ENSDARG00000088937	adgrg2b	10:35397205-35419988	21.5076	13.9423	-0.625377	-2.0947	0.0002	0.00540798	si:dkey-259j3.5 [Source:ZFIN;Acc:ZDB-GENE-091204-113]
ENSDARG00000088984	cep131	12:36142354-36191100	22.697	15.1312	-0.584974	-1.9701	0.0003	0.00738523	centrosomal protein 131 [Source:ZFIN;Acc:ZDB-GENE-090508-16]
ENSDARG00000089138	LONRF2	1:27697916-27779773	39.9902	24.7986	-0.689386	-2.35736	5e-05	0.00170302	si:ch1073-440b2.1 [Source:ZFIN;Acc:ZDB-GENE-030131-8303]
ENSDARG00000089183	ppp1r32	25:4054641-4066978	21.3796	10.0599	-1.08761	-2.89278	5e-05	0.00170302	protein phosphatase 1, regulatory subunit 32 [Source:ZFIN;Acc:ZDB-GENE-120913-1]
ENSDARG00000089340	rhobtb2b	10:42861795-42888317	8.99662	5.18508	-0.795017	-2.44826	5e-05	0.00170302	Rho-related BTB domain containing 2b [Source:ZFIN;Acc:ZDB-GENE-071125-1]
ENSDARG00000089402	MAP7D1 (1 of 6)	19:3959679-3965688	2.65945	0.694057	-1.938	-2.21095	0.0021	0.0327465	si:ch73-281i18.3 [Source:ZFIN;Acc:ZDB-GENE-141212-263]
ENSDARG00000089790	efna5a	21:20452025-20600184	11.6391	7.92231	-0.554992	-1.84745	0.00125	0.0227755	ephrin-A5a [Source:ZFIN;Acc:ZDB-GENE-001128-1]
ENSDARG00000089930	iqce	1:11167909-11192045	35.4707	23.21	-0.611882	-2.19748	0.00015	0.00435107	IQ motif containing E [Source:ZFIN;Acc:ZDB-GENE-090312-217]
ENSDARG00000089952	DYNLRB2	25:21797633-21811096	82.1633	50.8736	-0.691576	-1.91448	0.0009	0.0177503	si:ch211-147k9.8 [Source:ZFIN;Acc:ZDB-GENE-120709-101]
ENSDARG00000090170	rab11fip4a	3:35893747-35986003	8.63472	4.93746	-0.806383	-1.56693	0.0012	0.0222027	RAB11 family interacting protein 4 (class II) a [Source:ZFIN;Acc:ZDB-GENE-040718-266]
ENSDARG00000090408	ERBB4 (3 of 3)	1:6637458-6765362	2.09745	0.939697	-1.15837	-2.21344	0.0006	0.0130346	si:ch73-383l1.1 [Source:ZFIN;Acc:ZDB-GENE-121214-64]
ENSDARG00000090429	CCDC178	24:35899511-35959546	21.0556	11.8315	-0.831568	-2.23698	0.0003	0.00738523	si:dkeyp-7a3.1 [Source:ZFIN;Acc:ZDB-GENE-091204-119]
ENSDARG00000090724	scn12aa	2:52295270-52427287	10.4324	1.36193	-2.93734	-3.33231	5e-05	0.00170302	sodium channel, voltage gated, type XII, alpha a [Source:ZFIN;Acc:ZDB-GENE-060908-2]
ENSDARG00000090753	HEATR4	17:31573706-31594729	12.8113	8.32132	-0.622534	-1.80737	0.0022	0.0339157	si:dkey-13p1.3 [Source:ZFIN;Acc:ZDB-GENE-131121-470]
ENSDARG00000090814	si:dkey-18a10.3	10:33617706-33628581	14.6891	5.31863	-1.46562	-3.03723	5e-05	0.00170302	si:dkey-18a10.3 [Source:ZFIN;Acc:ZDB-GENE-091204-174]
ENSDARG00000090818	CACFD1	21:5842171-5852723	10.0738	4.60212	-1.13024	-2.18873	0.0002	0.00540798	si:ch73-209e20.5 [Source:ZFIN;Acc:ZDB-GENE-120215-178]
ENSDARG00000091013	si:dkey-84h14.2	4:33652278-33781527	2.94668	0.984149	-1.58214	-2.62555	5e-05	0.00170302	si:dkey-84h14.2 [Source:ZFIN;Acc:ZDB-GENE-110913-33]
ENSDARG00000091116	pkhd1l1	19:23266333-23335441	24.7062	5.82242	-2.08519	-6.66503	5e-05	0.00170302	polycystic kidney and hepatic disease 1 (autosomal recessive)-like 1 [Source:ZFIN;Acc:ZDB-GENE-060503-475]
ENSDARG00000091658	sptssb	15:1715052-1722295	51.8252	27.6866	-0.904465	-3.1894	5e-05	0.00170302	serine palmitoyltransferase, small subunit B [Source:ZFIN;Acc:ZDB-GENE-060421-6887]
ENSDARG00000091715	si:dkey-162h11.2	7:781250-815299	1.58285	0.540723	-1.54956	-3.81749	5e-05	0.00170302	si:dkey-162h11.2 [Source:ZFIN;Acc:ZDB-GENE-121214-90]
ENSDARG00000091877	or137-7	6:52896920-52897850	43.4249	24.0874	-0.850245	-2.28347	0.0003	0.00738523	odorant receptor, family H, subfamily 137, member 7 [Source:ZFIN;Acc:ZDB-GENE-070806-27]
ENSDARG00000091888	si:dkeyp-69c1.9	21:22669647-22672646	98.5592	64.6162	-0.609094	-2.10815	0.0004	0.00932752	si:dkeyp-69c1.9 [Source:ZFIN;Acc:ZDB-GENE-030131-1774]
ENSDARG00000092170	apoc1l	16:24057093-24058689	38.4385	20.2936	-0.921527	-2.59758	5e-05	0.00170302	apolipoprotein C-I [Source:ZFIN;Acc:ZDB-GENE-030131-1074]
ENSDARG00000092600	si:dkey-256e7.5	1:16974995-16986152	142.21	66.5117	-1.09635	-3.39794	5e-05	0.00170302	si:dkey-256e7.5 [Source:ZFIN;Acc:ZDB-GENE-090313-282]
ENSDARG00000092758	si:dkey-86e18.2	20:15660637-15664986	12.6489	8.03225	-0.655139	-2.00747	0.00045	0.0103044	si:dkey-86e18.2 [Source:ZFIN;Acc:ZDB-GENE-041014-19]
ENSDARG00000092796	si:ch211-238p8.31	10:40712827-40713859	22.3009	10.1525	-1.13527	-2.57311	5e-05	0.00170302	si:ch211-238p8.31 [Source:ZFIN;Acc:ZDB-GENE-091113-50]
ENSDARG00000092943	si:ch211-139n6.17	10:40826686-40827712	8.51199	4.06038	-1.06788	-1.77052	0.00265	0.0389907
ENSDARG00000092991	taar19e	10:40821498-40822554	4.98703	0.349321	-3.83556	-3.05211	0.00045	0.0103044	trace amine associated receptor 19e [Source:ZFIN;Acc:ZDB-GENE-091116-66]
ENSDARG00000093044	si:ch211-161h7.5	24:20765502-20770631	68.326	23.9678	-1.51134	-4.29918	5e-05	0.00170302	si:ch211-161h7.5 [Source:ZFIN;Acc:ZDB-GENE-091204-265]
ENSDARG00000093316	adgrf8	20:35810004-35856875	8.15666	5.53634	-0.559046	-1.79399	0.00255	0.0378204	adhesion G protein-coupled receptor F8 [Source:ZFIN;Acc:ZDB-GENE-130531-41]
ENSDARG00000093405	casp6	3:32827710-32834164	22.6289	15.3334	-0.561492	-1.74023	0.00215	0.0332963	caspase 6, apoptosis-related cysteine peptidase [Source:ZFIN;Acc:ZDB-GENE-030825-4]
ENSDARG00000093438	si:ch73-191k20.4	1:8290388-8293852	56.9542	36.6277	-0.636867	-1.97516	0.00075	0.015467	si:ch73-191k20.4 [Source:ZFIN;Acc:ZDB-GENE-090313-142]
ENSDARG00000093584	zgc:193505	13:22545351-22547652	24.1614	12.3256	-0.971041	-2.09506	0.00055	0.012143	zgc:193505 [Source:ZFIN;Acc:ZDB-GENE-030131-7103]
ENSDARG00000093594	si:dkey-57a22.12	9:22173239-22175127	54.3449	29.5327	-0.879831	-2.47334	5e-05	0.00170302	si:dkey-57a22.12 [Source:ZFIN;Acc:ZDB-GENE-081104-424]
ENSDARG00000093739	C9H17orf105 (1 of 2)	9:32259210-32260684	144.337	83.8735	-0.783158	-2.71969	5e-05	0.00170302	si:dkey-83m22.7 [Source:ZFIN;Acc:ZDB-GENE-070912-603]
ENSDARG00000093822	si:dkey-259j3.5	10:35385890-35394735	21.0518	11.1834	-0.912583	-2.10917	0.00075	0.015467	si:dkey-259j3.5 [Source:ZFIN;Acc:ZDB-GENE-091204-113]
ENSDARG00000094016	si:ch211-130h14.4	13:4280797-4310544	53.4575	26.665	-1.00345	-3.33308	5e-05	0.00170302	si:ch211-130h14.4 [Source:ZFIN;Acc:ZDB-GENE-081107-8]
ENSDARG00000094088	si:ch211-229n2.7	8:14048188-14054181	11.2774	5.55137	-1.02252	-1.96473	0.00125	0.0227755	si:ch211-229n2.7 [Source:ZFIN;Acc:ZDB-GENE-030131-8579]
ENSDARG00000094126	si:ch211-202c21.7	18:40930567-40979389	31.2932	16.3966	-0.932454	-2.21917	0.00035	0.00834338	si:ch211-202c21.7 [Source:ZFIN;Acc:ZDB-GENE-081031-16]
ENSDARG00000094386	adgrg4b	10:26684239-26690880	1.60926	0	#NAME?	#NAME?	5e-05	0.00170302	adhesion G protein-coupled receptor G4b [Source:ZFIN;Acc:ZDB-GENE-091204-201]
ENSDARG00000094414	aknad1	2:45679438-45684937	9.51019	4.39628	-1.11319	-1.88771	0.002	0.0317223	AKNA domain containing 1 [Source:ZFIN;Acc:ZDB-GENE-070912-649]
ENSDARG00000094530	si:dkey-109j17.4	23:19251547-19256045	9.98419	5.20311	-0.940273	-2.07718	0.00055	0.012143	si:dkey-109j17.4 [Source:ZFIN;Acc:ZDB-GENE-090311-11]
ENSDARG00000094627	si:dkey-148f10.4	17:24584231-24585524	585.953	423.473	-0.468513	-1.65711	0.0037	0.0488862	si:dkey-148f10.4 [Source:ZFIN;Acc:ZDB-GENE-060503-292]
ENSDARG00000094718	taar19d	10:40847040-40848072	32.9046	19.6776	-0.741736	-1.98765	0.0009	0.0177503	trace amine associated receptor 19d [Source:ZFIN;Acc:ZDB-GENE-060413-18]
ENSDARG00000094832	F13A1 (3 of 3)	24:2476752-2491792	1.52014	0.218322	-2.79967	-2.93108	0.0005	0.0112467	coagulation factor XIII A chain [Source:HGNC Symbol;Acc:HGNC:3531]
ENSDARG00000094988	si:dkeyp-13a3.6	2:16834189-16838205	3.2414	1.54245	-1.07139	-1.50716	0.003	0.0423625	si:dkeyp-13a3.6 [Source:ZFIN;Acc:ZDB-GENE-070912-637]
ENSDARG00000095150	si:dkey-114c15.5	5:22672692-22675535	18.451	11.3082	-0.706335	-1.86206	0.0013	0.0233518	si:dkey-114c15.5 [Source:ZFIN;Acc:ZDB-GENE-060531-72]
ENSDARG00000095188	si:dkey-189h5.6	5:55305795-55311071	42.0688	21.0908	-0.996137	-2.81288	5e-05	0.00170302	si:dkey-189h5.6 [Source:ZFIN;Acc:ZDB-GENE-060526-230]
ENSDARG00000095200	si:ch211-197e7.1	4:47949686-47993284	4.55111	2.18124	-1.06107	-2.60645	5e-05	0.00170302	si:ch211-197e7.1 [Source:ZFIN;Acc:ZDB-GENE-081103-26]
ENSDARG00000095388	si:ch211-42i9.5	1:18996811-19001783	46.1495	25.8948	-0.833653	-2.80013	5e-05	0.00170302	si:ch211-42i9.5 [Source:ZFIN;Acc:ZDB-GENE-030131-3146]
ENSDARG00000095592	si:dkey-11o15.5	21:15216564-15234150	43.7265	28.0089	-0.642623	-2.18017	0.0001	0.00310443	si:dkey-11o15.5 [Source:ZFIN;Acc:ZDB-GENE-091204-172]
ENSDARG00000095833	alk	17:47102320-47219486	1.78599	0.879743	-1.02157	-2.48448	5e-05	0.00170302	anaplastic lymphoma receptor tyrosine kinase [Source:ZFIN;Acc:ZDB-GENE-031027-1]
ENSDARG00000096086	taar20j	10:40493875-40494898	8.51692	2.78688	-1.61168	-2.39086	0.0003	0.00738523	trace amine associated receptor 20j [Source:ZFIN;Acc:ZDB-GENE-060414-15]
ENSDARG00000096134	si:dkeyp-85d8.4	4:42410686-42415987	1.81655	0	#NAME?	#NAME?	0.00225	0.0344255	si:dkeyp-85d8.4 [Source:ZFIN;Acc:ZDB-GENE-110914-186]
ENSDARG00000096169	taar20b	10:40417063-40418124	13.6672	6.16461	-1.14863	-2.27024	0.00035	0.00834338	trace amine associated receptor 20b [Source:ZFIN;Acc:ZDB-GENE-060414-1]
ENSDARG00000096362	si:ch211-229c8.14	18:33157670-33160822	9.37565	5.10477	-0.877072	-2.2844	0.0001	0.00310443	si:ch211-229c8.14 [Source:ZFIN;Acc:ZDB-GENE-120214-20]
ENSDARG00000096637	si:dkey-11c5.11	12:27139851-27151173	1042.05	589.925	-0.820821	-2.68114	5e-05	0.00170302	si:dkey-11c5.11 [Source:ZFIN;Acc:ZDB-GENE-121214-253]
ENSDARG00000096867	clmn	17:15975313-16032592	6.44152	4.09283	-0.654304	-1.97284	0.00085	0.0170117	calmin [Source:ZFIN;Acc:ZDB-GENE-131127-546]
ENSDARG00000097074	si:dkey-19d21.3	15:30066801-30068139	3.2552	0.800328	-2.02408	-2.37744	0.0011	0.0206532	si:dkey-19d21.3 [Source:ZFIN;Acc:ZDB-GENE-131127-607]
ENSDARG00000097110	si:dkey-56f14.4	16:24675505-24683010	11.61	5.81036	-0.99867	-1.95586	0.0014	0.0246047	si:dkey-56f14.4 [Source:ZFIN;Acc:ZDB-GENE-131121-272]
ENSDARG00000097206	si:ch211-66o10.5	15:19349109-19350411	24.7223	12.982	-0.929298	-1.934	0.0011	0.0206532	si:ch211-66o10.5 [Source:ZFIN;Acc:ZDB-GENE-131120-132]
ENSDARG00000097247	si:dkey-19d21.2	15:30069916-30073354	23.0809	3.22305	-2.8402	-4.94997	5e-05	0.00170302	si:dkey-19d21.2 [Source:ZFIN;Acc:ZDB-GENE-131119-1]
ENSDARG00000097615	si:ch211-108d22.2	3:14007243-14039176	1.10029	0.253706	-2.11665	-3.09338	5e-05	0.00170302	si:ch211-108d22.2 [Source:ZFIN;Acc:ZDB-GENE-131127-97]
ENSDARG00000097714	si:ch1073-384e4.1	3:62196270-62209257	52.3939	24.2674	-1.11038	-2.71422	5e-05	0.00170302	si:ch1073-384e4.1 [Source:ZFIN;Acc:ZDB-GENE-131121-345]
ENSDARG00000097784	C17H6orf183	17:6665106-6668926	16.6278	7.02136	-1.24378	-2.49976	0.0001	0.00310443	si:ch211-191l23.4 [Source:ZFIN;Acc:ZDB-GENE-131121-612]
ENSDARG00000097973	si:ch1073-190k2.1	15:46098134-46100286	48.571	24.3867	-0.993999	-2.89309	0.00075	0.015467	si:ch1073-190k2.1 [Source:ZFIN;Acc:ZDB-GENE-131127-449]
ENSDARG00000098021	si:dkey-111k8.2	3:61138845-61144539	16.2633	11.4303	-0.508761	-1.69181	0.00245	0.0367392	si:dkey-111k8.2 [Source:ZFIN;Acc:ZDB-GENE-131122-104]
ENSDARG00000098161	cntn4	6:45493128-45836252	93.9355	67.5691	-0.475306	-1.70343	0.0033	0.04537	contactin 4 [Source:ZFIN;Acc:ZDB-GENE-060929-776]
ENSDARG00000098258	SLC16A7	KN149739.1:32837-45969	13.9133	9.33622	-0.575556	-1.97883	0.0004	0.00932752	solute carrier family 16 member 7 [Source:HGNC Symbol;Acc:HGNC:10928]
ENSDARG00000098279	si:dkey-205i10.1	4:63907705-63929367	1.97895	0.558268	-1.82571	-2.99357	5e-05	0.00170302	si:dkey-205i10.1 [Source:ZFIN;Acc:ZDB-GENE-081104-499]
ENSDARG00000098286	CU695232.1	13:46514196-46528961	40.8551	28.1451	-0.537632	-1.74343	0.0023	0.0350061
ENSDARG00000098315	cyp1a	18:5738729-5749620	105.956	25.7718	-2.03959	-6.66881	5e-05	0.00170302	cytochrome P450, family 1, subfamily A [Source:ZFIN;Acc:ZDB-GENE-011219-1]
ENSDARG00000098325	PPP1R36	19:47686520-47698272	6.43719	3.71353	-0.793639	-2.03654	0.00085	0.0170117
ENSDARG00000098332	zgc:112970	KN149696.1:160633-171264	1.91725	0.370512	-2.37145	-2.57538	0.0002	0.00540798	zgc:112970 [Source:ZFIN;Acc:ZDB-GENE-050327-83]
ENSDARG00000098365	lrrc74b	5:11565739-11593401	65.8325	40.8954	-0.686863	-2.42012	5e-05	0.00170302	leucine rich repeat containing 74B [Source:ZFIN;Acc:ZDB-GENE-141212-96]
ENSDARG00000098408	stbd1	21:5483005-5496911	4.84259	2.06713	-1.22815	-2.74722	5e-05	0.00170302	starch binding domain 1 [Source:ZFIN;Acc:ZDB-GENE-120817-2]
ENSDARG00000098481	zgc:110283	5:64308736-64315588	71.5788	41.0051	-0.80373	-2.59224	0.0001	0.00310443	zgc:110283 [Source:ZFIN;Acc:ZDB-GENE-050417-72]
ENSDARG00000098522	si:dkeyp-44b5.1	4:50186573-50192292	4.73009	0.316706	-3.90065	-4.35672	5e-05	0.00170302
ENSDARG00000098546	olfcg6	18:32824752-32827955	11.3252	7.50824	-0.592991	-1.69274	0.00355	0.0474906	olfactory receptor C family, g6 [Source:ZFIN;Acc:ZDB-GENE-081029-9]
ENSDARG00000098589	cyb5a	24:2837562-2844363	59.7052	41.6626	-0.519105	-1.72718	0.0027	0.0394693	cytochrome b5 type A (microsomal) [Source:ZFIN;Acc:ZDB-GENE-040426-2148]
ENSDARG00000098732	CABZ01046577.1	18:33057249-33059111	14.9063	7.94824	-0.907213	-2.34801	0.0002	0.00540798
ENSDARG00000098735	zgc:153522	4:46166332-46167652	2.04156	0.591386	-1.7875	-2.14142	0.0018	0.0297088	zgc:153522 [Source:ZFIN;Acc:ZDB-GENE-061013-687]
ENSDARG00000098790	sowahca	9:56433833-56441412	6.10003	3.09842	-0.977282	-1.68676	0.00345	0.0465819	sosondowah ankyrin repeat domain family Ca [Source:ZFIN;Acc:ZDB-GENE-081104-106]
ENSDARG00000098860	FAM57A	5:62317946-62371520	35.1442	23.3298	-0.591109	-1.8787	0.0009	0.0177503	family with sequence similarity 57 member A [Source:HGNC Symbol;Acc:HGNC:29646]
ENSDARG00000098928	si:ch211-196h24.1	4:46310207-46331026	3.31499	1.91137	-0.794397	-1.87859	0.002	0.0317223	si:ch211-196h24.1 [Source:ZFIN;Acc:ZDB-GENE-081103-12]
ENSDARG00000099069	bsk146	12:543656-552260	6.19204	3.75804	-0.720435	-1.71123	0.00305	0.042801	brain specific kinase 146 [Source:ZFIN;Acc:ZDB-GENE-060313-3]
ENSDARG00000099109	si:ch1073-82k10.1	7:72394910-72500883	11.0189	6.12172	-0.847968	-2.9616	5e-05	0.00170302	si:ch1073-82k10.1 [Source:ZFIN;Acc:ZDB-GENE-141216-183]
ENSDARG00000099134	zgc:195356	7:36427420-36428550	579.761	359.889	-0.687906	-2.48624	5e-05	0.00170302	zgc:195356 [Source:ZFIN;Acc:ZDB-GENE-030131-6619]
ENSDARG00000099161	dyx1c1	18:2882924-2894691	25.1108	16.8986	-0.571405	-1.87965	0.00115	0.021414	dyslexia susceptibility 1 candidate 1 [Source:ZFIN;Acc:ZDB-GENE-040426-1892]
ENSDARG00000099201	BX908731.1	22:17813934-17819139	1.16275	0.513449	-1.17924	-2.09646	0.00065	0.0138544
ENSDARG00000099358	hccsb	24:31144687-31155500	30.7433	20.6601	-0.573425	-1.86907	0.00105	0.0198611	holocytochrome c synthase b [Source:ZFIN;Acc:ZDB-GENE-000607-78]
ENSDARG00000099361	si:dkey-30e9.6	15:34204480-34209318	87.4347	56.7503	-0.623578	-2.13907	0.0001	0.00310443	si:dkey-30e9.6 [Source:ZFIN;Acc:ZDB-GENE-131121-308]
ENSDARG00000099417	CT027611.1	8:30311391-30316584	6.03265	2.90024	-1.05662	-2.84276	5e-05	0.00170302
ENSDARG00000099419	ME1 (2 of 2)	KN150241.1:21742-38113	14.6753	6.94813	-1.07869	-2.56317	5e-05	0.00170302
ENSDARG00000099566	lmbrd2a	5:7691641-7734513	23.3488	16.4302	-0.507003	-1.79519	0.002	0.0317223	LMBR1 domain containing 2a [Source:ZFIN;Acc:ZDB-GENE-050417-32]
ENSDARG00000099651	bin3	8:50824645-50851260	27.3289	18.4176	-0.569341	-1.92817	0.0015	0.025761	bridging integrator 3 [Source:ZFIN;Acc:ZDB-GENE-030131-2696]
ENSDARG00000099763	NRBF2 (2 of 2)	17:13006569-13012671	6.08049	2.66287	-1.19121	-1.9066	0.00225	0.0344255
ENSDARG00000099864	wu:fl09a04	4:71426727-71450316	3.38584	1.65133	-1.03588	-2.09521	0.0006	0.0130346	si:ch73-170d6.2 [Source:ZFIN;Acc:ZDB-GENE-030131-7225]
ENSDARG00000099873	zgc:163083	3:44875667-44879335	104.473	65.0091	-0.684422	-2.3808	5e-05	0.00170302	zgc:163083 [Source:ZFIN;Acc:ZDB-GENE-070424-53]
ENSDARG00000100115	dnah1	11:34382709-34459038	61.0264	32.4273	-0.912224	-3.177	5e-05	0.00170302	dynein, axonemal, heavy chain 1 [Source:ZFIN;Acc:ZDB-GENE-081015-3]
ENSDARG00000100231	ccdc135	25:13635141-13648406	38.1193	25.3805	-0.586797	-2.10052	0.0001	0.00310443	coiled-coil domain containing 135 [Source:ZFIN;Acc:ZDB-GENE-120406-10]
ENSDARG00000100234	BX511246.1	23:9418581-9422657	4.05354	2.01496	-1.00843	-2.19547	0.0003	0.00738523
ENSDARG00000100261	MAP10	13:48466884-48473314	8.10301	5.1777	-0.646147	-2.00597	0.0003	0.00738523	si:ch1073-266p11.2 [Source:ZFIN;Acc:ZDB-GENE-141216-287]
ENSDARG00000100292	fam166b	10:17119212-17125413	58.2423	39.6997	-0.552937	-1.9105	0.00105	0.0198611	family with sequence similarity 166, member B [Source:ZFIN;Acc:ZDB-GENE-070209-41]
ENSDARG00000100311	si:dkey-165e24.1	4:49692144-49748633	4.96772	0.923751	-2.42701	-5.13659	5e-05	0.00170302	si:dkey-165e24.1 [Source:ZFIN;Acc:ZDB-GENE-081103-19]
ENSDARG00000100473	KNDC1	13:50355635-50443485	13.9365	8.70602	-0.678787	-2.38351	5e-05	0.00170302	kinase non-catalytic C-lobe domain containing 1 [Source:HGNC Symbol;Acc:HGNC:29374]
ENSDARG00000100578	si:dkeyp-90h9.1	4:49819427-49842509	2.9317	0.632454	-2.21271	-3.85481	5e-05	0.00170302	si:dkeyp-90h9.1 [Source:ZFIN;Acc:ZDB-GENE-131122-5]
ENSDARG00000100630	lye	19:17461685-17463682	13.9215	4.18172	-1.73515	-2.87888	5e-05	0.00170302	lymphocyte antigen-6, epidermis [Source:ZFIN;Acc:ZDB-GENE-120104-1]
ENSDARG00000100722	TRNP1	17:27157851-27165057	13.8066	8.61383	-0.680635	-2.22827	0.00025	0.00644297	si:ch211-160f23.7 [Source:ZFIN;Acc:ZDB-GENE-141216-470]
ENSDARG00000100858	zgc:171695	7:2844255-2875502	50.2592	3.59215	-3.80647	-3.8153	5e-05	0.00170302	zgc:171695 [Source:ZFIN;Acc:ZDB-GENE-071004-23]
ENSDARG00000100862	gprc5c	12:36333488-36351028	48.4143	28.843	-0.747214	-2.60698	5e-05	0.00170302	G protein-coupled receptor, class C, group 5, member C [Source:ZFIN;Acc:ZDB-GENE-070928-27]
ENSDARG00000100866	SPAG16	21:40654229-40656343	18.5878	12.6463	-0.555644	-1.79474	0.0017	0.0284041	sperm associated antigen 16 [Source:HGNC Symbol;Acc:HGNC:23225]
ENSDARG00000100901	C13H7orf72	13:15899319-15935517	5.9261	2.80687	-1.07812	-1.8029	0.00365	0.0484459
ENSDARG00000100969	tmprss13a	15:12394743-12428992	117.552	71.8564	-0.710111	-2.56425	5e-05	0.00170302	transmembrane protease, serine 13a [Source:ZFIN;Acc:ZDB-GENE-090309-3]
ENSDARG00000100972	myh11b	3:36543452-36566645	2.84718	0.709556	-2.00454	-4.56375	5e-05	0.00170302	myosin, heavy chain 11b, smooth muscle [Source:ZFIN;Acc:ZDB-GENE-101124-2]
ENSDARG00000100973	arhgap24	21:9639180-9863301	17.8066	12.4302	-0.518572	-1.59522	0.00325	0.0447431	Rho GTPase activating protein 24 [Source:ZFIN;Acc:ZDB-GENE-091118-20]
ENSDARG00000100981	CCDC39	2:7870826-7898610	32.9788	23.2614	-0.5036	-1.79514	0.00195	0.0312461	coiled-coil domain containing 39 [Source:HGNC Symbol;Acc:HGNC:25244]
ENSDARG00000101018	ptdss2	25:7358770-7389283	51.8257	35.824	-0.532741	-1.95638	0.00095	0.0184325	phosphatidylserine synthase 2 [Source:ZFIN;Acc:ZDB-GENE-130424-2]
ENSDARG00000101043	ppl	3:36317931-36340128	22.0071	15.6244	-0.494171	-1.80174	0.0018	0.0297088	periplakin [Source:ZFIN;Acc:ZDB-GENE-041008-196]
ENSDARG00000101130	adck4	15:14618340-14653720	15.5785	10.7128	-0.540223	-1.69138	0.0038	0.0496908	aarF domain containing kinase 4 [Source:ZFIN;Acc:ZDB-GENE-060503-803]
ENSDARG00000101145	lipeb	16:26207922-26258680	6.10854	3.78827	-0.689289	-1.88778	0.00145	0.0253084	lipase, hormone-sensitive b [Source:ZFIN;Acc:ZDB-GENE-100921-71]
ENSDARG00000101175	mcu	13:4593613-4720303	26.9491	18.3105	-0.557569	-1.75417	0.0028	0.0404082	mitochondrial calcium uniporter [Source:ZFIN;Acc:ZDB-GENE-061013-24]
ENSDARG00000101196	CU469570.2	9:212694-212865	3934.82	1186.48	-1.72961	-1.93415	0.00375	0.0492587
ENSDARG00000101272	si:dkey-29j8.1	4:68290912-68308627	1.88121	0.960359	-0.970015	-1.87324	0.00195	0.0312461	si:dkey-29j8.1 [Source:ZFIN;Acc:ZDB-GENE-110913-11]
ENSDARG00000101450	si:ch211-215p11.3	4:45245542-45261432	2.54292	0.967834	-1.39365	-2.12038	0.0013	0.0233518	si:ch211-215p11.3 [Source:ZFIN;Acc:ZDB-GENE-060531-35]
ENSDARG00000101572	cep128	20:5970752-5993058	7.26061	3.88331	-0.902805	-1.95961	0.00125	0.0227755	centrosomal protein 128 [Source:ZFIN;Acc:ZDB-GENE-070410-34]
ENSDARG00000101635	dact1	17:10852400-10861812	14.8667	10.0792	-0.560698	-1.74029	0.0026	0.0384497	dishevelled-binding antagonist of beta-catenin 1 [Source:ZFIN;Acc:ZDB-GENE-040623-3]
ENSDARG00000101641	trpm2	9:53298634-53386244	48.1763	30.5022	-0.659407	-2.17609	0.0008	0.0162347	transient receptor potential cation channel, subfamily M, member 2 [Source:ZFIN;Acc:ZDB-GENE-061214-4]
ENSDARG00000101679	cfap52	6:23196297-23212085	92.9257	61.5606	-0.59407	-2.07689	0.00015	0.00435107	cilia and flagella associated protein 52 [Source:ZFIN;Acc:ZDB-GENE-050522-296]
ENSDARG00000101703	FAM47A	5:52155026-52166849	74.9459	40.4184	-0.890835	-3.0255	5e-05	0.00170302	zgc:158260 [Source:ZFIN;Acc:ZDB-GENE-061201-24]
ENSDARG00000101726	CES3 (3 of 4)	25:29942633-29986550	19.1062	13.2948	-0.523184	-1.75163	0.00205	0.0322138	si:ch211-93f2.1 [Source:ZFIN;Acc:ZDB-GENE-041014-96]
ENSDARG00000101745	si:ch211-241a17.6	6:7296185-7296662	52.1173	24.4259	-1.09335	-2.27271	0.0002	0.00540798	si:ch211-241a17.6 [Source:ZFIN;Acc:ZDB-GENE-120215-177]
ENSDARG00000101769	cysltr3	6:53287638-53291784	22.0173	13.2551	-0.732094	-2.07397	0.0005	0.0112467	cysteinyl leukotriene receptor 3 [Source:ZFIN;Acc:ZDB-GENE-131127-536]
ENSDARG00000102019	si:rp71-1h20.3	21:2077004-2124466	326.495	3.36318	-6.60109	-11.1464	5e-05	0.00170302	si:rp71-1h20.3 [Source:ZFIN;Acc:ZDB-GENE-040724-259]
ENSDARG00000102101	WDR97	7:39831276-39849168	21.511	14.9105	-0.528744	-1.85789	0.0012	0.0222027	si:ch73-174h16.5 [Source:ZFIN;Acc:ZDB-GENE-160728-123]
ENSDARG00000102200	man2a1	5:56335620-56534135	12.6229	8.32153	-0.601127	-1.99572	0.00055	0.012143	mannosidase, alpha, class 2A, member 1 [Source:ZFIN;Acc:ZDB-GENE-060526-31]
ENSDARG00000102254	pycr1a	3:57927455-57935614	11.8708	7.26563	-0.708253	-1.97176	0.00025	0.00644297	pyrroline-5-carboxylate reductase 1a [Source:ZFIN;Acc:ZDB-GENE-040426-1675]
ENSDARG00000102381	SLC44A4	KN150433.1:132-7941	99.7154	69.655	-0.517589	-1.82589	0.00145	0.0253084
ENSDARG00000102403	cry2	25:13750482-13774721	38.7945	21.4178	-0.857042	-2.59333	5e-05	0.00170302	cryptochrome circadian clock 2 [Source:ZFIN;Acc:ZDB-GENE-010426-6]
ENSDARG00000102447	gdpd4a	18:3195884-3244649	15.1996	9.19509	-0.725097	-2.14081	0.00025	0.00644297	glycerophosphodiester phosphodiesterase domain containing 4a [Source:ZFIN;Acc:ZDB-GENE-091204-436]
ENSDARG00000102580	CU571310.1	17:5466534-5472807	3.05664	0.877614	-1.80029	-2.5005	0.00015	0.00435107
ENSDARG00000102611	stmnd1	19:46504589-46510143	101.482	41.5165	-1.28947	-4.50522	5e-05	0.00170302	stathmin domain containing 1 [Source:ZFIN;Acc:ZDB-GENE-130201-3]
ENSDARG00000102681	BX664605.2	4:43069547-43077412	2.0034	0.657675	-1.607	-2.31961	0.00065	0.0138544
ENSDARG00000102817	CU929449.2	7:2876028-2943929	20.297	1.76415	-3.52423	-7.32679	5e-05	0.00170302
ENSDARG00000102850	si:ch211-132i7.2	7:67523899-67524663	25.6359	12.0923	-1.08408	-2.0829	0.0007	0.014674	si:ch211-132i7.2 [Source:ZFIN;Acc:ZDB-GENE-131120-163]
ENSDARG00000102887	abhd4	2:52052401-52064345	37.8349	24.9247	-0.602141	-1.99971	0.00035	0.00834338	abhydrolase domain containing 4 [Source:ZFIN;Acc:ZDB-GENE-050417-83]
ENSDARG00000103034	CRISP3	16:50157424-50176281	42.8169	11.1823	-1.93697	-4.89041	5e-05	0.00170302	cysteine rich secretory protein 3 [Source:HGNC Symbol;Acc:HGNC:16904]
ENSDARG00000103285	CCDC134 (2 of 2)	KN149948.1:69127-81089	4.39457	2.45763	-0.838454	-2.01149	0.00095	0.0184325	si:dkey-167k11.5 [Source:ZFIN;Acc:ZDB-GENE-091204-218]
ENSDARG00000103286	KCNK4	14:8404453-8449083	2.99441	1.89319	-0.661452	-1.74268	0.00315	0.0438113	potassium channel, subfamily K, member 4a [Source:ZFIN;Acc:ZDB-GENE-141211-80]
ENSDARG00000103383	dnah9	12:175474-196379	88.3093	46.5295	-0.924421	-3.23263	5e-05	0.00170302	dynein, axonemal, heavy chain 9 [Source:ZFIN;Acc:ZDB-GENE-020925-1]
ENSDARG00000103521	capsla	2:54218469-54224926	482.745	325.113	-0.57032	-2.05045	0.0004	0.00932752	calcyphosine-like a [Source:ZFIN;Acc:ZDB-GENE-030131-7291]
ENSDARG00000103634	si:ch73-329n5.6	12:43959009-43970957	47.2823	33.4098	-0.501029	-1.64986	0.00365	0.0484459	si:ch73-329n5.6 [Source:ZFIN;Acc:ZDB-GENE-131121-171]
ENSDARG00000103650	si:ch73-329n5.1	12:44438913-44459486	8.77144	4.26625	-1.03984	-2.06529	0.0003	0.00738523	si:ch73-329n5.1 [Source:ZFIN;Acc:ZDB-GENE-131121-475]
ENSDARG00000103746	mapkbp1	17:10437368-10548090	3.56781	2.13142	-0.743223	-1.95601	0.00065	0.0138544	mitogen-activated protein kinase binding protein 1 [Source:ZFIN;Acc:ZDB-GENE-120207-1]
ENSDARG00000103765	stpg1	19:4085875-4092224	15.3963	6.3376	-1.28058	-3.57237	5e-05	0.00170302	sperm-tail PG-rich repeat containing 1 [Source:ZFIN;Acc:ZDB-GENE-070705-373]
ENSDARG00000103843	SPAG8	5:54019949-54026475	38.1429	24.6947	-0.627216	-1.94262	0.00065	0.0138544
ENSDARG00000103864	CABZ01117436.1	KN149906.1:13859-24461	3.9053	1.51524	-1.36589	-2.39136	0.0008	0.0162347
ENSDARG00000103917	znf185	14:14302535-14337627	14.3571	9.88724	-0.53812	-1.67779	0.00365	0.0484459	zinc finger protein 185 (LIM domain) [Source:ZFIN;Acc:ZDB-GENE-061103-355]
ENSDARG00000104125	ttc6	17:10153901-10159610	13.4565	8.53866	-0.656217	-1.97969	0.0002	0.00540798	tetratricopeptide repeat domain 6 [Source:ZFIN;Acc:ZDB-GENE-090429-2]
ENSDARG00000104248	muc5a	25:8091635-8102514	9.1043	5.31622	-0.776148	-2.02064	0.00045	0.0103044	mucin 5a [Source:ZFIN;Acc:ZDB-GENE-110914-165]
ENSDARG00000104401	yme1l1b	2:4205052-4229880	22.6289	15.8088	-0.517445	-1.76743	0.00235	0.0355807	YME1-like 1b [Source:ZFIN;Acc:ZDB-GENE-070410-25]
ENSDARG00000104412	si:dkey-72l17.5	4:31977776-32027222	9.70179	3.2016	-1.59946	-1.93834	0.00165	0.0277971	si:dkey-72l17.5 [Source:ZFIN;Acc:ZDB-GENE-070424-250]
ENSDARG00000104529	cyp2k17	3:12558900-12674938	180.59	119.45	-0.596319	-1.95392	0.0007	0.014674	cytochrome P450, family 2, subfamily K, polypeptide17 [Source:ZFIN;Acc:ZDB-GENE-070424-41]
ENSDARG00000104581	tom1	3:25776753-25808388	20.9424	14.2625	-0.554196	-1.74249	0.00285	0.0408976	target of myb1 membrane trafficking protein [Source:ZFIN;Acc:ZDB-GENE-060721-1]
ENSDARG00000104620	FSIP1	KN150104.1:24592-51247	82.7418	54.9172	-0.591358	-2.02108	0.00065	0.0138544
ENSDARG00000104804	si:ch211-238e22.8	4:55201150-55226908	2.2967	0.928487	-1.30661	-2.49336	0.0001	0.00310443	si:ch211-238e22.8 [Source:ZFIN;Acc:ZDB-GENE-050419-231]
ENSDARG00000104886	DNAAF5	KN150562.1:324-16800	14.2622	9.30581	-0.615995	-2.01398	0.00055	0.012143	dynein axonemal assembly factor 5 [Source:HGNC Symbol;Acc:HGNC:26013]
ENSDARG00000105121	FAM135B	KN150230.1:49011-123746	8.11534	3.38759	-1.26039	-3.9031	5e-05	0.00170302	family with sequence similarity 135 member B [Source:HGNC Symbol;Acc:HGNC:28029]
ENSDARG00000105214	agtpbp1	8:49896796-49946679	9.17452	6.18708	-0.568376	-1.78164	0.0017	0.0284041	ATP/GTP binding protein 1 [Source:ZFIN;Acc:ZDB-GENE-081104-267]
ENSDARG00000105234	SPATS1	20:36317967-36324621	27.2613	11.7478	-1.21447	-2.74712	5e-05	0.00170302
Up-regulated genes in brain
ENSDARG00000000142	C10H5orf28	10:13320959-13329050	0.907627	3.69582	2.02572	2.38952	0.0009	0.0148975	si:busm1-79m10.4 [Source:ZFIN;Acc:ZDB-GENE-030616-546]
ENSDARG00000000861	scrib	7:40879952-40993517	9.26852	15.547	0.746225	2.2968	0.0001	0.00278643	scribbled planar cell polarity protein [Source:ZFIN;Acc:ZDB-GENE-030616-572]
ENSDARG00000000966	ncor2	8:43372648-43568148	19.9435	37.924	0.927191	1.90689	5e-05	0.00152637	nuclear receptor corepressor 2 [Source:ZFIN;Acc:ZDB-GENE-030616-81]
ENSDARG00000001015	znf384l	19:7041462-7070639	4.56262	6.98716	0.614842	1.20749	0.0037	0.0422913	zinc finger protein 384 like [Source:ZFIN;Acc:ZDB-GENE-030616-498]
ENSDARG00000001127	slc17a6a	25:34746017-34766326	0.203461	6.04134	4.89205	5.55429	5e-05	0.00152637	solute carrier family 17 (vesicular glutamate transporter), member 6a [Source:ZFIN;Acc:ZDB-GENE-050105-4]
ENSDARG00000001162	matr3l1.1	14:24766072-24781335	51.1271	90.77	0.828128	2.16821	0.0001	0.00278643	matrin 3-like 1.1 [Source:ZFIN;Acc:ZDB-GENE-030616-40]
ENSDARG00000001220	mycbp2	9:17038153-17278623	24.1437	34.2454	0.504263	1.89199	0.00085	0.0142893	MYC binding protein 2 [Source:ZFIN;Acc:ZDB-GENE-030616-132]
ENSDARG00000001244	srrm1	17:25395641-25421953	201.351	379.932	0.91603	2.11939	0.0001	0.00278643	serine/arginine repetitive matrix 1 [Source:ZFIN;Acc:ZDB-GENE-040426-2789]
ENSDARG00000001559	csmd2	19:36527725-37087903	0.271059	1.23037	2.18242	1.39638	0.00025	0.00558549	CUB and Sushi multiple domains 2 [Source:ZFIN;Acc:ZDB-GENE-030616-39]
ENSDARG00000001634	kirrela	7:18818201-18894659	12.4122	19.205	0.629729	2.02335	0.0003	0.00647609	kin of IRRE like a [Source:ZFIN;Acc:ZDB-GENE-040426-2126]
ENSDARG00000001769	ptpra	21:15660571-15720340	0.643382	3.18799	2.3089	3.60041	5e-05	0.00152637	protein tyrosine phosphatase, receptor type, A [Source:ZFIN;Acc:ZDB-GENE-020107-1]
ENSDARG00000001829	zgc:112982	24:23956636-23973277	92.61	145.69	0.653667	2.11865	0.00015	0.00378799	zgc:112982 [Source:ZFIN;Acc:ZDB-GENE-050306-55]
ENSDARG00000002020	rictorb	21:21158842-21205766	5.21495	8.16937	0.647571	1.90832	0.001	0.0160896	RPTOR independent companion of MTOR, complex 2b [Source:ZFIN;Acc:ZDB-GENE-070810-5]
ENSDARG00000002071	adss	13:11357477-11404476	2.76047	5.78051	1.06628	1.98894	0.00115	0.0179342	adenylosuccinate synthase [Source:ZFIN;Acc:ZDB-GENE-050417-337]
ENSDARG00000002131	celf2	4:24165750-24310950	6.03385	13.5701	1.16928	2.41951	0.0001	0.00278643	cugbp, Elav-like family member 2 [Source:ZFIN;Acc:ZDB-GENE-030826-35]
ENSDARG00000002167	cacnb1	3:16007319-16077883	6.98329	13.1945	0.917956	2.0385	0.0004	0.00806924	calcium channel, voltage-dependent, beta 1 subunit [Source:ZFIN;Acc:ZDB-GENE-040718-399]
ENSDARG00000002600	pcsk1	21:11592201-11629715	0.74751	4.10631	2.45768	3.58572	5e-05	0.00152637	proprotein convertase subtilisin/kexin type 1 [Source:ZFIN;Acc:ZDB-GENE-071009-1]
ENSDARG00000002607	unm_sa1614	11:26238536-26324730	0.697512	2.07469	1.5726	2.50416	5e-05	0.00152637	un-named sa1614 [Source:ZFIN;Acc:ZDB-GENE-120411-1]
ENSDARG00000002682	tbcela	15:21008894-21020722	4.14303	16.6377	2.0057	2.83128	5e-05	0.00152637	tubulin folding cofactor E-like a [Source:ZFIN;Acc:ZDB-GENE-040426-1719]
ENSDARG00000002758	dedd1	16:10950260-10972139	136.084	207.873	0.611204	1.97208	0.00065	0.0115579	death effector domain-containing 1 [Source:ZFIN;Acc:ZDB-GENE-000616-2]
ENSDARG00000002991	cep135	20:25811700-25836225	5.02938	16.711	1.73235	4.27491	5e-05	0.00152637	centrosomal protein 135 [Source:ZFIN;Acc:ZDB-GENE-041210-325]
ENSDARG00000003046	sorbs2a	1:17054718-17110677	0.313067	1.1377	1.86158	2.42466	0.0001	0.00278643	sorbin and SH3 domain containing 2a [Source:ZFIN;Acc:ZDB-GENE-070308-2]
ENSDARG00000003210	ANO2 (1 of 3)	18:7288018-7345612	8.00349	14.7472	0.881737	1.91774	0.0012	0.0184965	si:ch73-86n2.1 [Source:ZFIN;Acc:ZDB-GENE-091204-400]
ENSDARG00000003251	zbtb22b	19:7082244-7088229	0.150034	0.810007	2.43264	2.24665	0.00215	0.0287022	zinc finger and BTB domain containing 22b [Source:ZFIN;Acc:ZDB-GENE-010110-4]
ENSDARG00000003311	pank2	13:15051180-15095546	27.6593	94.4855	1.77233	5.35692	5e-05	0.00152637	pantothenate kinase 2 [Source:ZFIN;Acc:ZDB-GENE-070112-1952]
ENSDARG00000003576	klhl32	16:32283989-32322000	11.7913	26.4849	1.16745	3.0727	5e-05	0.00152637	kelch-like family member 32 [Source:ZFIN;Acc:ZDB-GENE-070209-47]
ENSDARG00000003751	lats1	20:1219634-1248043	3.86327	6.7553	0.806199	2.19668	5e-05	0.00152637	large tumor suppressor kinase 1 [Source:ZFIN;Acc:ZDB-GENE-050523-2]
ENSDARG00000003974	spoplb	11:33555376-33580480	27.8459	44.6106	0.679922	2.19074	0.0002	0.00472548	speckle-type POZ protein-like b [Source:ZFIN;Acc:ZDB-GENE-061103-277]
ENSDARG00000003998	phyhipla	17:20943640-20959241	5.39611	14.918	1.46706	3.58096	5e-05	0.00152637	phytanoyl-CoA 2-hydroxylase interacting protein-like a [Source:ZFIN;Acc:ZDB-GENE-061215-64]
ENSDARG00000004023	isl1	5:40128459-40133892	8.66604	14.3657	0.729187	1.7935	0.002	0.0271622	ISL LIM homeobox 1 [Source:ZFIN;Acc:ZDB-GENE-980526-112]
ENSDARG00000004074	bach2b	20:24073847-24223781	0.400746	1.65476	2.04586	1.85757	0.0005	0.00950827	BTB and CNC homology 1, basic leucine zipper transcription factor 2b [Source:ZFIN;Acc:ZDB-GENE-041001-139]
ENSDARG00000004445	GRM5 (1 of 2)	10:25251785-25298068	5.54051	12.5014	1.174	2.89568	5e-05	0.00152637	glutamate receptor, metabotropic 5a [Source:ZFIN;Acc:ZDB-GENE-090821-9]
ENSDARG00000004502	rcor3	22:38322851-38341133	0.676497	2.7533	2.02501	2.62328	0.00015	0.00378799	REST corepressor 3 [Source:ZFIN;Acc:ZDB-GENE-050208-371]
ENSDARG00000004537	kmt2a	15:23444093-23484905	9.16764	12.8582	0.488071	1.7462	0.0021	0.0282975	lysine (K)-specific methyltransferase 2A [Source:ZFIN;Acc:ZDB-GENE-080521-3]
ENSDARG00000004633	epn3b	1:56616725-56625105	1.10633	5.5028	2.31439	3.23084	5e-05	0.00152637	epsin 3b [Source:ZFIN;Acc:ZDB-GENE-121214-173]
ENSDARG00000004877	rock2b	20:33668432-33802165	9.88145	39.4375	1.99677	2.4219	0.0009	0.0148975	rho-associated, coiled-coil containing protein kinase 2b [Source:ZFIN;Acc:ZDB-GENE-060125-2]
ENSDARG00000004889	aga	14:36074537-36097059	36.389	67.1711	0.884336	2.48314	5e-05	0.00152637	aspartylglucosaminidase [Source:ZFIN;Acc:ZDB-GENE-040426-2311]
ENSDARG00000005236	srcap	12:26970359-27000926	8.7719	12.4239	0.502157	1.77885	0.0017	0.023897	Snf2-related CREBBP activator protein [Source:ZFIN;Acc:ZDB-GENE-041008-127]
ENSDARG00000005416	map3k5	20:2992631-3074322	18.3662	37.827	1.04236	1.9191	0.00115	0.0179342	mitogen-activated protein kinase kinase kinase 5 [Source:ZFIN;Acc:ZDB-GENE-030827-3]
ENSDARG00000005476	nav3	4:21091924-21266589	2.05253	5.81759	1.50302	2.11949	5e-05	0.00152637	neuron navigator 3 [Source:ZFIN;Acc:ZDB-GENE-021205-1]
ENSDARG00000005586	zbtb20	5:66854810-66982733	6.99071	19.3319	1.46747	4.17288	5e-05	0.00152637	zinc finger and BTB domain containing 20 [Source:ZFIN;Acc:ZDB-GENE-070112-1992]
ENSDARG00000005627	CABZ01068209.1	17:53302227-53309035	3.30485	6.74669	1.02959	2.10471	0.0003	0.00647609
ENSDARG00000005762	col14a1a	16:14794795-15160722	5.15377	7.84513	0.606168	1.58228	0.00305	0.0370207	collagen, type XIV, alpha 1a [Source:ZFIN;Acc:ZDB-GENE-030131-9889]
ENSDARG00000005775	scn8aa	23:27325084-27418884	8.84257	25.5489	1.53072	5.00907	5e-05	0.00152637	sodium channel, voltage gated, type VIII, alpha subunit a [Source:ZFIN;Acc:ZDB-GENE-000828-1]
ENSDARG00000005834	gatad2b	19:42056971-42139107	0.399802	3.85735	3.27025	4.28505	5e-05	0.00152637	GATA zinc finger domain containing 2B [Source:ZFIN;Acc:ZDB-GENE-060503-655]
ENSDARG00000005980	sfswap	21:15029519-15186475	81.161	165.906	1.03151	2.47418	5e-05	0.00152637	splicing factor, suppressor of white-apricot family [Source:ZFIN;Acc:ZDB-GENE-040426-931]
ENSDARG00000006031	abat	3:27705224-27749387	7.17021	12.4995	0.801777	1.75717	0.00235	0.0304758	4-aminobutyrate aminotransferase [Source:ZFIN;Acc:ZDB-GENE-031006-4]
ENSDARG00000006060	aim1b	4:847995-885445	12.6197	26.005	1.04311	2.67567	5e-05	0.00152637	absent in melanoma 1b [Source:ZFIN;Acc:ZDB-GENE-030131-7179]
ENSDARG00000006169	lrrk2	25:35098167-35176589	1.6619	3.30953	0.993793	2.14076	0.0006	0.0108364	leucine-rich repeat kinase 2 [Source:ZFIN;Acc:ZDB-GENE-071218-6]
ENSDARG00000006396	nrcama	4:13651636-13729526	3.203	9.44295	1.55982	3.74324	5e-05	0.00152637	neuronal cell adhesion molecule a [Source:ZFIN;Acc:ZDB-GENE-041210-235]
ENSDARG00000006601	kaznb	11:25620324-25943098	4.04317	8.66427	1.09959	2.07481	0.0005	0.00950827	kazrin, periplakin interacting protein b [Source:ZFIN;Acc:ZDB-GENE-061215-31]
ENSDARG00000006760	slc24a3	13:26943450-27079551	0.340363	3.30412	3.27912	3.45713	5e-05	0.00152637	solute carrier family 24 (sodium/potassium/calcium exchanger), member 3 [Source:ZFIN;Acc:ZDB-GENE-090312-67]
ENSDARG00000006899	far1	25:15983512-16033278	5.45781	13.2785	1.2827	1.7148	0.0018	0.0250779	fatty acyl CoA reductase 1 [Source:ZFIN;Acc:ZDB-GENE-040426-2908]
ENSDARG00000006923	cacna1ab	11:30570758-30779151	11.0849	26.9916	1.28391	1.66276	0.00275	0.0342717	calcium channel, voltage-dependent, P/Q type, alpha 1A subunit, b [Source:ZFIN;Acc:ZDB-GENE-090514-3]
ENSDARG00000006924	FBXO38	14:38316491-38349396	8.58092	15.89	0.888919	2.68039	5e-05	0.00152637	F-box protein 38 [Source:ZFIN;Acc:ZDB-GENE-030131-2797]
ENSDARG00000007149	nadl1.2	23:28656323-28755234	4.10149	9.05452	1.14249	2.83142	5e-05	0.00152637	neural adhesion molecule L1.2 [Source:ZFIN;Acc:ZDB-GENE-990415-10]
ENSDARG00000007172	plxna3	8:9184098-9531926	2.84714	6.09298	1.09763	2.75865	5e-05	0.00152637	plexin A3 [Source:ZFIN;Acc:ZDB-GENE-070613-1]
ENSDARG00000007982	onecut1	18:38774014-38779263	4.81473	13.0804	1.44188	2.95274	5e-05	0.00152637	one cut homeobox 1 [Source:ZFIN;Acc:ZDB-GENE-040426-1469]
ENSDARG00000007996	pou2f1b	9:34510053-34543432	1.30839	3.54654	1.43863	2.30973	5e-05	0.00152637	POU class 2 homeobox 1b [Source:ZFIN;Acc:ZDB-GENE-030131-2422]
ENSDARG00000008107	src	23:39454018-39557789	1.30488	3.46852	1.4104	2.17009	0.00015	0.00378799	v-src avian sarcoma (Schmidt-Ruppin A-2) viral oncogene homolog [Source:ZFIN;Acc:ZDB-GENE-030131-3809]
ENSDARG00000008140	kcnab1a	18:34386583-34559550	0.195598	1.06832	2.44937	2.30674	0.0014	0.0207094	potassium voltage-gated channel, shaker-related subfamily, beta member 1 a [Source:ZFIN;Acc:ZDB-GENE-050327-79]
ENSDARG00000008218	znf410	20:54559956-54570807	39.4397	59.5342	0.594071	1.74353	0.00245	0.0313484	zinc finger protein 410 [Source:ZFIN;Acc:ZDB-GENE-040426-1817]
ENSDARG00000008255	cnot6a	21:32724342-32748354	8.78913	13.2807	0.595538	1.7093	0.0038	0.04312	CCR4-NOT transcription complex, subunit 6a [Source:ZFIN;Acc:ZDB-GENE-030131-2768]
ENSDARG00000008329	asic1a	8:6923559-6979648	2.68089	9.13899	1.76932	3.75451	5e-05	0.00152637	acid-sensing (proton-gated) ion channel 1a [Source:ZFIN;Acc:ZDB-GENE-040513-2]
ENSDARG00000008372	spred2b	13:5450510-5808557	0.803154	1.83749	1.19399	1.67709	0.0043	0.0472699	sprouty-related, EVH1 domain containing 2b [Source:ZFIN;Acc:ZDB-GENE-040426-2342]
ENSDARG00000008398	cacna1c	4:20597151-20753997	0.146371	2.32915	3.9921	5.36615	5e-05	0.00152637	calcium channel, voltage-dependent, L type, alpha 1C subunit [Source:ZFIN;Acc:ZDB-GENE-020129-1]
ENSDARG00000008575	lyst	13:49553825-49749468	0.99835	3.97743	1.99422	2.4936	5e-05	0.00152637	lysosomal trafficking regulator [Source:ZFIN;Acc:ZDB-GENE-070702-1]
ENSDARG00000008723	prkcba	1:8320607-8380801	7.15755	17.7563	1.31079	3.28086	5e-05	0.00152637	protein kinase C, beta a [Source:ZFIN;Acc:ZDB-GENE-040426-1354]
ENSDARG00000008976	mdn1	20:23978198-24047196	3.85131	5.97184	0.632827	2.02885	0.0007	0.0122202	midasin AAA ATPase 1 [Source:ZFIN;Acc:ZDB-GENE-041001-138]
ENSDARG00000008983	sh3glb2a	8:2699272-2731240	0.5118	4.05658	2.98661	2.21023	0.00015	0.00378799	SH3-domain GRB2-like endophilin B2a [Source:ZFIN;Acc:ZDB-GENE-061201-8]
ENSDARG00000009020	cnr1	20:881585-894360	0.361422	5.5581	3.94283	4.80663	5e-05	0.00152637	cannabinoid receptor 1 [Source:ZFIN;Acc:ZDB-GENE-040312-3]
ENSDARG00000009217	tom1l2	12:18260107-18286714	0.598722	3.37161	2.49348	2.31424	0.0001	0.00278643	target of myb1 like 2 membrane trafficking protein [Source:ZFIN;Acc:ZDB-GENE-061013-3]
ENSDARG00000009262	FAR2	4:2139146-2187307	0.16479	0.974132	2.56349	2.51078	0.0006	0.0108364	si:dkey-97m3.1 [Source:ZFIN;Acc:ZDB-GENE-060503-367]
ENSDARG00000009281	dnm1b	5:62987535-63056535	4.61339	13.0661	1.50193	3.4118	5e-05	0.00152637	dynamin 1b [Source:ZFIN;Acc:ZDB-GENE-100920-3]
ENSDARG00000009299	dusp8a	25:22882194-22955159	2.0655	6.41213	1.63431	3.22714	5e-05	0.00152637	dual specificity phosphatase 8a [Source:ZFIN;Acc:ZDB-GENE-040426-1842]
ENSDARG00000009524	rnf150b	23:43968630-43985629	5.016	12.0345	1.26257	3.1157	5e-05	0.00152637	ring finger protein 150b [Source:ZFIN;Acc:ZDB-GENE-050417-470]
ENSDARG00000009567	SPEG (1 of 2)	9:41810269-41879284	10.4984	19.2417	0.874058	3.14254	5e-05	0.00152637	SPEG complex locus b [Source:ZFIN;Acc:ZDB-GENE-081104-517]
ENSDARG00000009748	dffb	8:22255958-22261873	3.57931	7.4547	1.05847	1.81392	0.00325	0.038686	DNA fragmentation factor, beta polypeptide (caspase-activated DNase) [Source:ZFIN;Acc:ZDB-GENE-030826-4]
ENSDARG00000009754	zc3h11a	11:23796487-23806729	42.5705	58.6893	0.463242	1.62272	0.00375	0.0426931	zinc finger CCCH-type containing 11A [Source:ZFIN;Acc:ZDB-GENE-030131-3272]
ENSDARG00000009764	srek1	5:54537403-54578336	18.0069	43.3622	1.26789	3.70503	5e-05	0.00152637	splicing regulatory glutamine/lysine-rich protein 1 [Source:ZFIN;Acc:ZDB-GENE-040801-132]
ENSDARG00000009958	cbl	15:23272776-23330140	1.50353	3.4975	1.21797	2.27217	0.0001	0.00278643	Cbl proto-oncogene, E3 ubiquitin protein ligase [Source:ZFIN;Acc:ZDB-GENE-041114-207]
ENSDARG00000010023	HIATL1 (1 of 2)	10:2476182-2499129	3.15619	8.09773	1.35933	2.46557	5e-05	0.00152637
ENSDARG00000010031	ssh1b	5:31318655-31328760	4.21893	21.0404	2.31821	5.35193	5e-05	0.00152637	slingshot protein phosphatase 1b [Source:ZFIN;Acc:ZDB-GENE-030131-5909]
ENSDARG00000010042	dnm1a	5:1223651-1367487	1.09517	9.26908	3.08127	5.49611	5e-05	0.00152637	dynamin 1a [Source:ZFIN;Acc:ZDB-GENE-081104-27]
ENSDARG00000010070	adam9	8:45842259-45931812	2.20223	4.72065	1.10002	1.92633	0.0003	0.00647609	ADAM metallopeptidase domain 9 [Source:ZFIN;Acc:ZDB-GENE-040912-127]
ENSDARG00000010096	slc1a6	11:6155387-6177802	1.31289	6.07034	2.20904	3.41488	5e-05	0.00152637	solute carrier family 1 (high affinity aspartate/glutamate transporter), member 6 [Source:ZFIN;Acc:ZDB-GENE-071004-45]
ENSDARG00000010300	traf3ip1	9:45804930-45867008	0.652937	2.02919	1.63589	2.05156	0.00055	0.0101676	TNF receptor-associated factor 3 interacting protein 1 [Source:ZFIN;Acc:ZDB-GENE-040426-1146]
ENSDARG00000010524	si:ch211-282j22.3	21:13665679-13688130	0.277613	1.23907	2.15811	2.45568	0.00025	0.00558549	si:ch211-282j22.3 [Source:ZFIN;Acc:ZDB-GENE-091113-49]
ENSDARG00000010844	kras	25:31029075-31049324	1.12509	4.2267	1.90949	2.93291	5e-05	0.00152637	v-Ki-ras2 Kirsten rat sarcoma viral oncogene homolog [Source:ZFIN;Acc:ZDB-GENE-040808-67]
ENSDARG00000010873	DDX17	6:20044728-20085704	80.6055	117.106	0.538862	1.80064	0.0022	0.0290771	si:dkey-156n14.5 [Source:ZFIN;Acc:ZDB-GENE-030131-18]
ENSDARG00000011088	si:ch211-288d18.1	7:48726987-48779712	0.653909	3.32585	2.34656	3.13055	5e-05	0.00152637	si:ch211-288d18.1 [Source:ZFIN;Acc:ZDB-GENE-060503-323]
ENSDARG00000011170	ndrg2	7:3800322-3900254	2.79888	9.98389	1.83475	1.59746	0.0039	0.0439942	NDRG family member 2 [Source:ZFIN;Acc:ZDB-GENE-041212-15]
ENSDARG00000011247	rnpc3	24:28856040-28888440	41.9261	65.4984	0.643612	1.8418	0.0016	0.0229209	RNA-binding region (RNP1, RRM) containing 3 [Source:ZFIN;Acc:ZDB-GENE-060312-35]
ENSDARG00000011602	si:dkeyp-117h8.2	20:25760748-25810259	27.2074	45.3963	0.738576	2.25204	0.00055	0.0101676	si:dkeyp-117h8.2 [Source:ZFIN;Acc:ZDB-GENE-041210-321]
ENSDARG00000011785	tbx6	12:3875778-3886305	3.76698	7.08712	0.911792	2.03139	0.0008	0.0135544	T-box 6 [Source:ZFIN;Acc:ZDB-GENE-020416-5]
ENSDARG00000011884	MFN1 (1 of 3)	2:5410215-5445042	1.90919	4.34938	1.18785	1.98579	0.00125	0.0190628	mitofusin 1 [Source:HGNC Symbol;Acc:HGNC:18262]
ENSDARG00000012021	kdsr	2:13540968-13572035	2.82498	5.34466	0.91986	1.67684	0.0024	0.0308919	3-ketodihydrosphingosine reductase [Source:ZFIN;Acc:ZDB-GENE-040426-853]
ENSDARG00000012177	rab4b	15:8837683-8880320	2.63427	5.09122	0.95061	1.83706	0.00175	0.0245	RAB4B, member RAS oncogene family [Source:ZFIN;Acc:ZDB-GENE-040822-15]
ENSDARG00000012204	CDK18	11:38013302-38154553	0.933453	3.32885	1.83438	2.64067	5e-05	0.00152637	si:dkey-166c18.1 [Source:ZFIN;Acc:ZDB-GENE-141215-51]
ENSDARG00000012281	zgc:65851	5:13171396-13184830	22.6316	43.3977	0.939281	2.99763	5e-05	0.00152637	zgc:65851 [Source:ZFIN;Acc:ZDB-GENE-030131-9669]
ENSDARG00000012340	ptpn11b	23:23991869-24069305	1.80876	7.35529	2.02378	4.00886	5e-05	0.00152637	protein tyrosine phosphatase, non-receptor type 11, b [Source:ZFIN;Acc:ZDB-GENE-040426-1158]
ENSDARG00000012367	trim46a	16:23438511-23464505	2.29336	5.01002	1.12735	2.0003	0.0009	0.0148975	tripartite motif containing 46a [Source:ZFIN;Acc:ZDB-GENE-110825-1]
ENSDARG00000012389	adar	16:23616550-23642682	8.84449	13.1043	0.567187	1.73815	0.00295	0.0361375	adenosine deaminase, RNA-specific [Source:ZFIN;Acc:ZDB-GENE-000616-5]
ENSDARG00000012403	ercc6l2	8:29885211-29921589	2.88214	5.461	0.922024	2.08917	0.00035	0.00732621	excision repair cross-complementation group 6-like 2 [Source:ZFIN;Acc:ZDB-GENE-110411-274]
ENSDARG00000012468	aacs	5:18323521-18393690	0.222914	0.906087	2.02316	2.19977	0.00075	0.0128973	acetoacetyl-CoA synthetase [Source:ZFIN;Acc:ZDB-GENE-040426-903]
ENSDARG00000012534	slc6a6a	8:7100517-7152381	0.509604	5.14849	3.3367	4.35404	5e-05	0.00152637	solute carrier family 6 (neurotransmitter transporter), member 6a [Source:ZFIN;Acc:ZDB-GENE-081104-1]
ENSDARG00000012642	ZNF208	24:2322340-2345044	0.716277	1.6172	1.17491	1.80701	0.00245	0.0313484	si:ch211-266d19.4 [Source:ZFIN;Acc:ZDB-GENE-091204-74]
ENSDARG00000012816	C2H3orf58 (1 of 2)	2:8463103-8514194	0.762571	2.13129	1.48278	1.86622	0.00175	0.0245	deleted in autism 1a [Source:ZFIN;Acc:ZDB-GENE-041114-148]
ENSDARG00000012892	ammecr1	21:44685033-44707619	0.825711	3.44812	2.0621	2.5354	0.0002	0.00472548	Alport syndrome, mental retardation, midface hypoplasia and elliptocytosis chromosomal region gene 1 homolog (human) [Source:ZFIN;Acc:ZDB-GENE-040426-1533]
ENSDARG00000013020	dtnbb	17:37122510-37209081	0.300542	1.00094	1.73571	1.77561	0.00315	0.0379408	dystrobrevin, beta b [Source:ZFIN;Acc:ZDB-GENE-070117-3]
ENSDARG00000013125	dlx1a	9:3416569-3418577	14.4142	23.849	0.726443	1.69157	0.00295	0.0361375	distal-less homeobox 1a [Source:ZFIN;Acc:ZDB-GENE-990415-48]
ENSDARG00000013279	znf76	22:699487-715669	14.4247	28.0207	0.957947	2.56301	5e-05	0.00152637	zinc finger protein 76 [Source:ZFIN;Acc:ZDB-GENE-061027-379]
ENSDARG00000013422	slc8a1a	11:30285417-30364630	1.16302	2.31263	0.991654	2.01869	0.0012	0.0184965	solute carrier family 8 (sodium/calcium exchanger), member 1a [Source:ZFIN;Acc:ZDB-GENE-050809-1]
ENSDARG00000013596	brd1a	4:27141123-27160584	6.59922	10.8744	0.720573	2.12398	0.0002	0.00472548	bromodomain containing 1a [Source:ZFIN;Acc:ZDB-GENE-041008-168]
ENSDARG00000013669	napba	17:4137246-4160303	9.58829	21.0225	1.13259	2.39627	5e-05	0.00152637	N-ethylmaleimide-sensitive factor attachment protein, beta a [Source:ZFIN;Acc:ZDB-GENE-050522-230]
ENSDARG00000013708	usp9	9:33450499-33510294	38.7752	52.9872	0.45051	1.66424	0.00375	0.0426931	ubiquitin specific peptidase 9 [Source:ZFIN;Acc:ZDB-GENE-061019-1]
ENSDARG00000013863	fam133b	19:40748150-40760823	84.8504	134.255	0.661981	1.93877	0.0008	0.0135544	family with sequence similarity 133, member B [Source:ZFIN;Acc:ZDB-GENE-060503-229]
ENSDARG00000014201	otpa	21:7844208-7848873	23.9046	39.8253	0.736398	2.06105	0.00055	0.0101676	orthopedia homeobox a [Source:ZFIN;Acc:ZDB-GENE-070216-1]
ENSDARG00000014280	dlgap1a	2:29626580-29709286	0.30261	1.49904	2.30851	2.74942	0.00025	0.00558549	discs, large (Drosophila) homolog-associated protein 1a [Source:ZFIN;Acc:ZDB-GENE-030616-580]
ENSDARG00000014420	elavl3	3:48848937-48865522	89.1808	166.348	0.899395	2.68321	5e-05	0.00152637	ELAV like neuron-specific RNA binding protein 3 [Source:ZFIN;Acc:ZDB-GENE-980526-76]
ENSDARG00000014527	pdk3a	24:24799177-24814433	0.472591	2.43526	2.36541	2.54791	0.0004	0.00806924	pyruvate dehydrogenase kinase, isozyme 3a [Source:ZFIN;Acc:ZDB-GENE-061220-3]
ENSDARG00000014652	ankrd13b	15:28549985-28606774	1.72714	3.33771	0.950477	1.81534	0.00215	0.0287022	ankyrin repeat domain 13B [Source:ZFIN;Acc:ZDB-GENE-050913-151]
ENSDARG00000014655	itpr1a	6:39925515-39994018	0.931465	2.61041	1.4867	2.93456	5e-05	0.00152637	inositol 1,4,5-trisphosphate receptor, type 1a [Source:ZFIN;Acc:ZDB-GENE-070604-3]
ENSDARG00000014939	KCNN2	10:17634142-17720921	5.35791	8.33462	0.637448	1.7073	0.00165	0.0234039	si:dkey-76p7.5 [Source:ZFIN;Acc:ZDB-GENE-091116-41]
ENSDARG00000015025	nadl1.1	23:584288-624554	1.00547	4.3201	2.1032	3.40918	5e-05	0.00152637	neural adhesion molecule L1.1 [Source:ZFIN;Acc:ZDB-GENE-980526-512]
ENSDARG00000015057	ube2d4	8:52297545-52311270	0.499603	2.40763	2.26876	2.75918	0.0002	0.00472548	ubiquitin-conjugating enzyme E2D 4 (putative) [Source:ZFIN;Acc:ZDB-GENE-070424-86]
ENSDARG00000015184	mpp3a	3:38506128-38551062	7.78143	12.1139	0.638561	1.84664	0.0015	0.0218698	membrane protein, palmitoylated 3a (MAGUK p55 subfamily member 3) [Source:ZFIN;Acc:ZDB-GENE-130530-555]
ENSDARG00000015566	dnmt3ab	17:36991994-37107374	5.35933	9.88321	0.882926	2.49962	5e-05	0.00152637	DNA (cytosine-5-)-methyltransferase 3 alpha b [Source:ZFIN;Acc:ZDB-GENE-050314-3]
ENSDARG00000015722	kctd5a	3:47309052-47329016	12.3029	20.5341	0.739019	1.94994	0.0009	0.0148975	potassium channel tetramerization domain containing 5a [Source:ZFIN;Acc:ZDB-GENE-030131-727]
ENSDARG00000015851	pnn	17:13089026-13099693	86.5759	131.716	0.60539	2.22529	0.00015	0.00378799	pinin, desmosome associated protein [Source:ZFIN;Acc:ZDB-GENE-060519-3]
ENSDARG00000015947	matn4	6:52759103-52847865	6.12649	33.7104	2.46006	6.48947	5e-05	0.00152637	matrilin 4 [Source:ZFIN;Acc:ZDB-GENE-050208-64]
ENSDARG00000015968	rabgef1l	15:1753758-1768350	0.921449	3.29669	1.83904	2.16613	0.0001	0.00278643	RAB guanine nucleotide exchange factor (GEF) 1, like [Source:ZFIN;Acc:ZDB-GENE-040426-813]
ENSDARG00000015970	phip	23:31349431-31419955	0.421065	1.79327	2.09048	2.02455	0.0002	0.00472548	pleckstrin homology domain interacting protein [Source:ZFIN;Acc:ZDB-GENE-050208-261]
ENSDARG00000016011	gpcpd1	20:45765277-45819220	4.10254	7.50113	0.87059	1.7749	0.0016	0.0229209	glycerophosphocholine phosphodiesterase 1 [Source:ZFIN;Acc:ZDB-GENE-060503-472]
ENSDARG00000016089	gltscr1l	12:34775061-34786880	1.17208	2.72763	1.21858	1.86638	0.0006	0.0108364	GLTSCR1-like [Source:ZFIN;Acc:ZDB-GENE-100716-3]
ENSDARG00000016345	ncoa5	6:55417602-55425766	120.864	191.372	0.662996	2.33641	5e-05	0.00152637	nuclear receptor coactivator 5 [Source:ZFIN;Acc:ZDB-GENE-040912-155]
ENSDARG00000016464	CDC42BPA (1 of 2)	20:35182344-35303401	2.77724	5.2651	0.922809	1.7002	0.00025	0.00558549	CDC42 binding protein kinase alpha (DMPK-like) b [Source:ZFIN;Acc:ZDB-GENE-080219-17]
ENSDARG00000016480	slc17a7a	3:16462773-16510135	27.6964	41.1944	0.57275	1.66946	0.0032	0.0383289	solute carrier family 17 (vesicular glutamate transporter), member 7a [Source:ZFIN;Acc:ZDB-GENE-050105-5]
ENSDARG00000016490	rab11fip3	24:37835464-37905460	0.21834	1.33337	2.61042	3.09163	0.00015	0.00378799	RAB11 family interacting protein 3 (class II) [Source:ZFIN;Acc:ZDB-GENE-040724-138]
ENSDARG00000016536	npas2	5:22287885-22326924	0.182711	1.15426	2.65933	2.84938	0.0002	0.00472548	neuronal PAS domain protein 2 [Source:ZFIN;Acc:ZDB-GENE-030408-3]
ENSDARG00000016573	mroh1	16:31301092-31387319	12.188	20.3851	0.742048	2.21395	5e-05	0.00152637	maestro heat-like repeat family member 1 [Source:ZFIN;Acc:ZDB-GENE-090806-2]
ENSDARG00000016866	fam102ab	5:31123250-31173056	0.155108	0.842091	2.4407	2.08415	0.00235	0.0304758	family with sequence similarity 102, member Ab [Source:ZFIN;Acc:ZDB-GENE-060929-412]
ENSDARG00000017006	dennd5a	7:64752309-64890039	4.82726	8.38446	0.796513	2.08414	0.0004	0.00806924	DENN/MADD domain containing 5A [Source:ZFIN;Acc:ZDB-GENE-071211-1]
ENSDARG00000017162	KIF3C (1 of 2)	20:47588938-47615219	1.23399	3.66145	1.56908	2.40075	5e-05	0.00152637	kinesin family member 3C [Source:HGNC Symbol;Acc:HGNC:6321]
ENSDARG00000017173	si:dkey-29p10.4	18:27355615-27376493	0.572048	1.64932	1.52767	1.84948	0.00265	0.0331933	si:dkey-29p10.4 [Source:ZFIN;Acc:ZDB-GENE-050420-117]
ENSDARG00000017431	fam63b	7:30222332-30262341	0.7972	2.61444	1.71349	2.3813	5e-05	0.00152637	family with sequence similarity 63, member B [Source:ZFIN;Acc:ZDB-GENE-030616-328]
ENSDARG00000017757	pik3cg	4:3329843-3340268	4.32851	7.49944	0.792911	2.06618	0.00035	0.00732621	phosphatidylinositol-4,5-bisphosphate 3-kinase, catalytic subunit gamma [Source:ZFIN;Acc:ZDB-GENE-040426-2532]
ENSDARG00000017762	srrt	5:3920893-3964446	39.1444	69.662	0.831568	2.95292	5e-05	0.00152637	serrate RNA effector molecule homolog (Arabidopsis) [Source:ZFIN;Acc:ZDB-GENE-020419-13]
ENSDARG00000017780	rorcb	2:49683669-49720221	9.5076	13.7967	0.537169	1.79341	0.00165	0.0234039	RAR-related orphan receptor C b [Source:ZFIN;Acc:ZDB-GENE-040724-215]
ENSDARG00000018000	ubp1	19:43237374-43272452	0.652828	5.2422	3.0054	4.15141	5e-05	0.00152637	upstream binding protein 1 (LBP-1a) [Source:ZFIN;Acc:ZDB-GENE-060503-870]
ENSDARG00000018032	scn8ab	6:39394905-39491654	0.679692	2.98498	2.13477	3.74915	5e-05	0.00152637	sodium channel, voltage gated, type VIII, alpha subunit b [Source:ZFIN;Acc:ZDB-GENE-060906-2]
ENSDARG00000018065	ntm	10:30077177-30703636	1.53934	4.01959	1.38473	1.90105	0.00065	0.0115579	neurotrimin [Source:ZFIN;Acc:ZDB-GENE-060421-6020]
ENSDARG00000018096	scap	16:41110128-41153750	0.423036	1.33849	1.66175	2.1905	0.0007	0.0122202	SREBF chaperone [Source:ZFIN;Acc:ZDB-GENE-040107-41]
ENSDARG00000018296	rev1	9:21982695-22006721	10.3717	15.3509	0.565672	1.64457	0.00165	0.0234039	REV1, polymerase (DNA directed) [Source:ZFIN;Acc:ZDB-GENE-081105-180]
ENSDARG00000018319	arglu1b	1:6978657-6989943	179.137	255.825	0.514094	1.69018	0.00265	0.0331933	arginine and glutamate rich 1b [Source:ZFIN;Acc:ZDB-GENE-040426-736]
ENSDARG00000018619	cers4b	2:56232607-56265726	2.08748	7.8923	1.91869	3.06814	5e-05	0.00152637	ceramide synthase 4b [Source:ZFIN;Acc:ZDB-GENE-110719-2]
ENSDARG00000018726	slco3a1	18:25087451-25190698	0.294183	1.04182	1.82432	1.94785	0.00165	0.0234039	solute carrier organic anion transporter family, member 3A1 [Source:ZFIN;Acc:ZDB-GENE-030131-8662]
ENSDARG00000018743	scamp5a	25:31426266-31452413	1.25637	5.66878	2.17378	3.02436	5e-05	0.00152637	secretory carrier membrane protein 5a [Source:ZFIN;Acc:ZDB-GENE-030131-3188]
ENSDARG00000018782	kdm4aa	6:3120643-3158847	0.726487	1.42946	0.976465	1.69783	0.0036	0.0413952	lysine (K)-specific demethylase 4A, genome duplicate a [Source:ZFIN;Acc:ZDB-GENE-110609-4]
ENSDARG00000019341	gpc1a	22:15480834-15521818	0.790008	3.45885	2.13035	2.69726	5e-05	0.00152637	glypican 1a [Source:ZFIN;Acc:ZDB-GENE-051120-147]
ENSDARG00000019420	etnk1	4:16896877-16917947	78.9036	126.225	0.677838	1.8128	0.001	0.0160896	ethanolamine kinase 1 [Source:ZFIN;Acc:ZDB-GENE-030328-21]
ENSDARG00000019426	trioa	19:42252950-42460233	13.9065	19.5892	0.494302	1.7871	0.0016	0.0229209	trio Rho guanine nucleotide exchange factor a [Source:ZFIN;Acc:ZDB-GENE-060503-334]
ENSDARG00000019501	pcnxl3	21:27539062-27583006	0.445133	1.10889	1.31681	2.01815	0.00065	0.0115579	pecanex-like 3 (Drosophila) [Source:ZFIN;Acc:ZDB-GENE-091112-9]
ENSDARG00000019660	rxfp2a	15:31877951-31914678	1.41947	4.92574	1.79499	2.71469	5e-05	0.00152637	relaxin/insulin-like family peptide receptor 2b [Source:ZFIN;Acc:ZDB-GENE-110408-27]
ENSDARG00000019726	celsr2	22:393426-430714	17.4756	26.8693	0.620616	1.89802	0.0009	0.0148975	cadherin, EGF LAG seven-pass G-type receptor 2 [Source:ZFIN;Acc:ZDB-GENE-070122-2]
ENSDARG00000019743	dctn1a	7:907181-954058	0.680776	3.70154	2.44287	4.19336	5e-05	0.00152637	dynactin 1a [Source:ZFIN;Acc:ZDB-GENE-070117-2205]
ENSDARG00000019945	ptprdb	1:18429982-18544675	0.689434	3.62014	2.39256	2.47998	0.00055	0.0101676	protein tyrosine phosphatase, receptor type, D, b [Source:ZFIN;Acc:ZDB-GENE-070615-38]
ENSDARG00000019990	cabp1a	8:39856411-39870029	1.59399	5.1568	1.69384	2.17136	0.0003	0.00647609	calcium binding protein 1a [Source:ZFIN;Acc:ZDB-GENE-041010-36]
ENSDARG00000020191	ppef1	11:30006783-30033774	0.753661	1.98139	1.39452	1.99912	0.00145	0.0213392	protein phosphatase, EF-hand calcium binding domain 1 [Source:ZFIN;Acc:ZDB-GENE-080303-27]
ENSDARG00000020231	mapre3a	17:36919695-36948975	3.24875	7.4483	1.19703	2.02878	0.00045	0.00884009	microtubule-associated protein, RP/EB family, member 3a [Source:ZFIN;Acc:ZDB-GENE-050913-88]
ENSDARG00000020326	tyk2	3:48527578-48599773	0.338467	1.72427	2.3489	3.30271	5e-05	0.00152637	tyrosine kinase 2 [Source:ZFIN;Acc:ZDB-GENE-071116-4]
ENSDARG00000020467	safb	22:15669475-15678440	219.138	357.435	0.705842	2.02304	0.0003	0.00647609	scaffold attachment factor B [Source:ZFIN;Acc:ZDB-GENE-030131-698]
ENSDARG00000020611	C18H19orf47	18:36801921-36819033	0.356468	2.51995	2.82155	1.8335	0.0004	0.00806924	si:ch211-160d20.3 [Source:ZFIN;Acc:ZDB-GENE-030131-8906]
ENSDARG00000021163	thrb	19:18056105-18199625	36.6036	59.3417	0.697061	2.34909	5e-05	0.00152637	thyroid hormone receptor beta [Source:ZFIN;Acc:ZDB-GENE-990415-268]
ENSDARG00000021352	gria1a	14:33790457-33936260	1.55665	7.33141	2.23565	4.16094	5e-05	0.00152637	glutamate receptor, ionotropic, AMPA 1a [Source:ZFIN;Acc:ZDB-GENE-020125-1]
ENSDARG00000021405	chd3	7:20371258-20556843	24.5727	35.6841	0.538226	1.71719	0.0028	0.0347192	chromodomain helicase DNA binding protein 3 [Source:ZFIN;Acc:ZDB-GENE-121031-4]
ENSDARG00000021547	vrk2	13:26573446-26668794	9.2183	18.4457	1.00072	1.81074	0.0022	0.0290771	vaccinia related kinase 2 [Source:ZFIN;Acc:ZDB-GENE-040426-1046]
ENSDARG00000021564	VDAC3 (2 of 2)	10:3299524-3317901	5.08673	9.32852	0.874909	1.67974	0.0046	0.049619	zgc:56235 [Source:ZFIN;Acc:ZDB-GENE-040426-954]
ENSDARG00000021607	negr1	6:36965071-37186523	12.4013	29.4939	1.24993	3.57979	5e-05	0.00152637	neuronal growth regulator 1 [Source:ZFIN;Acc:ZDB-GENE-040822-27]
ENSDARG00000021735	cacna1ba	5:28694464-28888092	4.74246	10.6538	1.16766	3.59354	5e-05	0.00152637	calcium channel, voltage-dependent, N type, alpha 1B subunit, a [Source:ZFIN;Acc:ZDB-GENE-060531-44]
ENSDARG00000021805	aes	22:21769058-21820707	0.59727	5.56626	3.22025	3.8272	5e-05	0.00152637	amino-terminal enhancer of split [Source:ZFIN;Acc:ZDB-GENE-040426-1409]
ENSDARG00000021846	hid1a	3:56854463-56857128	6.16286	15.9597	1.37276	2.29563	0.0003	0.00647609	HID1 domain containing a [Source:ZFIN;Acc:ZDB-GENE-030131-8263]
ENSDARG00000021979	mical3a	18:10802448-10953520	14.7702	41.3084	1.48375	1.70075	0.0037	0.0422913	microtubule associated monooxygenase, calponin and LIM domain containing 3a [Source:ZFIN;Acc:ZDB-GENE-050126-2]
ENSDARG00000022176	IGLON5	16:50876566-50960056	79.053	129.6	0.71317	2.35699	5e-05	0.00152637	zgc:110372 [Source:ZFIN;Acc:ZDB-GENE-050417-297]
ENSDARG00000022203	gtf2ird1	5:58823935-58881237	8.39104	16.3335	0.960911	2.88392	5e-05	0.00152637	GTF2I repeat domain containing 1 [Source:ZFIN;Acc:ZDB-GENE-010328-18]
ENSDARG00000022260	FEZ2 (1 of 2)	20:46837340-46855799	0.689505	3.29621	2.25717	2.74999	0.0001	0.00278643	si:ch211-57i17.1 [Source:ZFIN;Acc:ZDB-GENE-041014-259]
ENSDARG00000022730	aasdh	20:25746368-25760378	0.353128	1.20256	1.76784	1.45678	0.0038	0.04312	aminoadipate-semialdehyde dehydrogenase [Source:ZFIN;Acc:ZDB-GENE-041210-322]
ENSDARG00000023117	gopc	20:42349837-42384324	0.789465	2.70081	1.77444	2.13139	0.00015	0.00378799	golgi-associated PDZ and coiled-coil motif containing [Source:ZFIN;Acc:ZDB-GENE-030131-5086]
ENSDARG00000023448	galnt14	20:38128559-38217011	19.1811	45.1301	1.2344	2.46073	5e-05	0.00152637	UDP-N-acetyl-alpha-D-galactosamine:polypeptide N-acetylgalactosaminyltransferase 14 (GalNAc-T14) [Source:ZFIN;Acc:ZDB-GENE-041014-351]
ENSDARG00000023546	kcnn1b	8:13206665-13277862	0.467631	1.6605	1.82817	1.72413	0.0029	0.0357535	potassium intermediate/small conductance calcium-activated channel, subfamily N, member 1b [Source:ZFIN;Acc:ZDB-GENE-060503-397]
ENSDARG00000023797	ryr1b	18:35516111-35755583	7.69863	22.1364	1.52375	1.62371	0.00015	0.00378799	ryanodine receptor 1b (skeletal) [Source:ZFIN;Acc:ZDB-GENE-070705-417]
ENSDARG00000023840	pfkfb2a	23:42873095-42918060	0.343163	1.1766	1.77766	2.28365	0.00045	0.00884009	6-phosphofructo-2-kinase/fructose-2,6-biphosphatase 2a [Source:ZFIN;Acc:ZDB-GENE-040426-966]
ENSDARG00000023914	mark4a	5:36168520-36222265	0.44528	1.3125	1.55953	1.87547	0.00215	0.0287022	MAP/microtubule affinity-regulating kinase 4a [Source:ZFIN;Acc:ZDB-GENE-060531-156]
ENSDARG00000023933	skila	2:37324669-37371986	0.168872	3.38818	4.32651	1.46207	0.00095	0.0155609	SKI-like proto-oncogene a [Source:ZFIN;Acc:ZDB-GENE-070912-548]
ENSDARG00000024219	CDK5RAP2	21:4483218-4531018	0.359946	2.51992	2.80753	3.91792	5e-05	0.00152637	zgc:55582 [Source:ZFIN;Acc:ZDB-GENE-030131-6392]
ENSDARG00000024575	kif26bb	20:35110554-35149964	2.48119	4.18167	0.753051	1.66138	0.00305	0.0370207	kinesin family member 26Bb [Source:ZFIN;Acc:ZDB-GENE-041001-188]
ENSDARG00000024877	ptgr1	7:24104908-24119722	48.5252	99.8112	1.04047	3.09665	5e-05	0.00152637	prostaglandin reductase 1 [Source:ZFIN;Acc:ZDB-GENE-041212-80]
ENSDARG00000025299	tspan9a	18:11047290-11216501	1.47268	4.28395	1.5405	2.19915	0.0002	0.00472548	tetraspanin 9a [Source:ZFIN;Acc:ZDB-GENE-060503-632]
ENSDARG00000025319	fynb	20:340336-408638	1.06714	3.51069	1.71801	2.90473	5e-05	0.00152637	FYN proto-oncogene, Src family tyrosine kinase b [Source:ZFIN;Acc:ZDB-GENE-050706-89]
ENSDARG00000025605	nvl	13:385966-423742	10.2506	17.3076	0.755691	1.95721	0.00075	0.0128973	nuclear VCP-like [Source:ZFIN;Acc:ZDB-GENE-040426-2871]
ENSDARG00000025615	prr15la	3:24059255-24066722	12.8539	21.2396	0.724553	1.75598	0.0025	0.0317526	proline rich 15-like a [Source:ZFIN;Acc:ZDB-GENE-040801-218]
ENSDARG00000025728	grin1b	5:28997787-29043468	89.5291	122.916	0.457246	1.7025	0.00335	0.0394139	glutamate receptor, ionotropic, N-methyl D-aspartate 1b [Source:ZFIN;Acc:ZDB-GENE-051202-2]
ENSDARG00000025920	tiam1b	15:42440772-42595002	0.438484	2.45957	2.48781	3.73167	5e-05	0.00152637	T-cell lymphoma invasion and metastasis 1b [Source:ZFIN;Acc:ZDB-GENE-120221-1]
ENSDARG00000025983	l3mbtl3	20:2112729-2179604	0.217932	1.15413	2.40486	2.35795	0.00065	0.0115579	l(3)mbt-like 3 (Drosophila) [Source:ZFIN;Acc:ZDB-GENE-040724-127]
ENSDARG00000026048	tsc1a	5:29052359-29067268	6.74162	12.2584	0.8626	2.31443	5e-05	0.00152637	tuberous sclerosis 1a [Source:ZFIN;Acc:ZDB-GENE-030131-9111]
ENSDARG00000026247	C18H15orf59	18:50279367-50360255	70.5941	109.129	0.628417	2.1387	0.00025	0.00558549	si:dkey-105e17.1 [Source:ZFIN;Acc:ZDB-GENE-030131-8029]
ENSDARG00000026376	aco1	7:71221820-71243376	0.214684	1.57789	2.87771	3.02841	5e-05	0.00152637	aconitase 1, soluble [Source:ZFIN;Acc:ZDB-GENE-031118-76]
ENSDARG00000026842	acin1b	7:23798265-23933561	81.3362	126.128	0.632923	1.93873	0.00075	0.0128973	apoptotic chromatin condensation inducer 1b [Source:ZFIN;Acc:ZDB-GENE-030826-12]
ENSDARG00000026907	slc48a1a	23:33430631-33434894	0.251855	1.99678	2.98701	2.6994	0.0011	0.0174062	solute carrier family 48 (heme transporter), member 1a [Source:ZFIN;Acc:ZDB-GENE-040718-121]
ENSDARG00000027079	znf804a	9:11935566-12063241	3.5154	6.63408	0.916208	2.11723	0.0005	0.00950827	zinc finger protein 804A [Source:ZFIN;Acc:ZDB-GENE-070912-632]
ENSDARG00000027131	tmem169a	11:30101088-30105149	1.55043	4.18334	1.43198	1.88095	0.0027	0.0337706	transmembrane protein 169a [Source:ZFIN;Acc:ZDB-GENE-090107-1]
ENSDARG00000027290	nrp1b	2:43619822-43683302	1.53848	3.21149	1.06174	2.03046	0.0005	0.00950827	neuropilin 1b [Source:ZFIN;Acc:ZDB-GENE-040611-1]
ENSDARG00000027602	lrfn1	15:45778771-45917030	1.59695	4.96872	1.63756	2.49954	0.00015	0.00378799	leucine rich repeat and fibronectin type III domain containing 1 [Source:ZFIN;Acc:ZDB-GENE-040426-1227]
ENSDARG00000027734	srsf5b	20:28967089-28981950	301.034	508.466	0.756224	1.70789	0.003	0.0365682	serine/arginine-rich splicing factor 5b [Source:ZFIN;Acc:ZDB-GENE-040718-354]
ENSDARG00000027738	si:ch211-13c6.2	19:42462287-42483850	46.6884	80.2434	0.781317	2.24763	0.00015	0.00378799	si:ch211-13c6.2 [Source:ZFIN;Acc:ZDB-GENE-060503-666]
ENSDARG00000027963	camkva	6:42548260-42600475	8.8074	14.0404	0.672797	1.81433	0.0022	0.0290771	CaM kinase-like vesicle-associated a [Source:ZFIN;Acc:ZDB-GENE-100819-2]
ENSDARG00000028222	itgb8	19:2443273-2475977	0.969706	3.65432	1.91398	2.85157	5e-05	0.00152637	integrin, beta 8 [Source:ZFIN;Acc:ZDB-GENE-071213-3]
ENSDARG00000028793	nlk2	15:30276860-30420787	0.398497	3.47387	3.1239	4.39559	5e-05	0.00152637	nemo-like kinase, type 2 [Source:ZFIN;Acc:ZDB-GENE-080320-1]
ENSDARG00000028845	calcr	19:41129854-41238904	1.5763	4.59395	1.54319	2.67788	5e-05	0.00152637	calcitonin receptor [Source:ZFIN;Acc:ZDB-GENE-060503-420]
ENSDARG00000029088	guf1	14:4188953-4214895	1.68472	4.34025	1.36527	2.3594	0.0002	0.00472548	GUF1 homolog, GTPase [Source:ZFIN;Acc:ZDB-GENE-030131-4289]
ENSDARG00000029372	rasa4	5:58608686-58718291	1.79022	3.94193	1.13877	2.19323	0.0005	0.00950827	RAS p21 protein activator 4 [Source:ZFIN;Acc:ZDB-GENE-060526-349]
ENSDARG00000029472	mllt4a	20:43223053-43492397	7.08224	10.2112	0.527874	1.70864	0.003	0.0365682	myeloid/lymphoid or mixed-lineage leukemia; translocated to, 4a [Source:ZFIN;Acc:ZDB-GENE-050419-52]
ENSDARG00000029874	khk	17:12254121-12269109	17.9413	35.4378	0.982	2.07002	0.0005	0.00950827	ketohexokinase [Source:ZFIN;Acc:ZDB-GENE-040718-381]
ENSDARG00000030097	sdcbp	7:57957014-57967372	4.00717	9.24174	1.20558	2.03803	0.0006	0.0108364	syndecan binding protein (syntenin) [Source:ZFIN;Acc:ZDB-GENE-081104-57]
ENSDARG00000030176	ITGB1BP2	7:23456611-23474827	5.85485	10.4081	0.829997	1.70872	0.0024	0.0308919	zgc:92429 [Source:ZFIN;Acc:ZDB-GENE-040801-194]
ENSDARG00000030357	zgc:66313	17:43749942-43773770	0.719785	2.28748	1.66812	1.36139	0.00115	0.0179342	zgc:66313 [Source:ZFIN;Acc:ZDB-GENE-040426-1606]
ENSDARG00000030633	plekhm3	9:28329438-28393622	0.258594	1.60847	2.63692	3.00168	5e-05	0.00152637	pleckstrin homology domain containing, family M, member 3 [Source:ZFIN;Acc:ZDB-GENE-070912-382]
ENSDARG00000031015	dtna	24:35825561-35879404	0.271833	2.55623	3.23322	3.39449	5e-05	0.00152637	dystrobrevin, alpha [Source:ZFIN;Acc:ZDB-GENE-070117-2]
ENSDARG00000031317	ppdpfb	23:17501494-17503432	958.872	1369.2	0.513926	1.91273	0.0009	0.0148975	pancreatic progenitor cell differentiation and proliferation factor b [Source:ZFIN;Acc:ZDB-GENE-030131-8247]
ENSDARG00000031618	CABZ01038517.1	3:58450692-58488954	1.29921	3.83569	1.56185	2.45207	0.0002	0.00472548
ENSDARG00000031647	stat2	6:39126007-39162886	10.3676	14.8894	0.522199	1.52703	0.00405	0.0452425	signal transducer and activator of transcription 2 [Source:ZFIN;Acc:ZDB-GENE-080321-1]
ENSDARG00000031756	mef2aa	18:23198061-23367011	1.86069	13.3891	2.84715	4.86852	5e-05	0.00152637	myocyte enhancer factor 2aa [Source:ZFIN;Acc:ZDB-GENE-990415-163]
ENSDARG00000031817	trim2a	1:24631615-24679452	0.205512	0.798944	1.95887	2.06016	0.0025	0.0317526	tripartite motif containing 2a [Source:ZFIN;Acc:ZDB-GENE-050327-99]
ENSDARG00000031845	mboat2a	17:35021176-35128784	0.414568	1.98076	2.25638	2.55203	0.00015	0.00378799	membrane bound O-acyltransferase domain containing 2a [Source:ZFIN;Acc:ZDB-GENE-041210-257]
ENSDARG00000032155	ppm1aa	13:31415322-31475900	6.21479	18.703	1.58949	2.01484	0.0006	0.0108364	protein phosphatase, Mg2+/Mn2+ dependent, 1Aa [Source:ZFIN;Acc:ZDB-GENE-991102-15]
ENSDARG00000032188	lrrc8aa	21:4091725-4140380	0.127204	0.898026	2.81962	2.65978	0.001	0.0160896	leucine rich repeat containing 8 family, member Aa [Source:ZFIN;Acc:ZDB-GENE-030131-5853]
ENSDARG00000032238	dnm3a	20:14922900-15029301	3.95249	6.75174	0.772498	1.67006	0.00325	0.038686	dynamin 3a [Source:ZFIN;Acc:ZDB-GENE-040724-76]
ENSDARG00000032344	pde4a	3:48676550-48800211	4.97489	11.1841	1.16871	3.10102	5e-05	0.00152637	phosphodiesterase 4A, cAMP-specific [Source:ZFIN;Acc:ZDB-GENE-131125-7]
ENSDARG00000032714	gria1b	21:26115636-26214049	1.84894	8.49666	2.2002	2.7754	5e-05	0.00152637	glutamate receptor, ionotropic, AMPA 1b [Source:ZFIN;Acc:ZDB-GENE-020125-2]
ENSDARG00000032795	tmem8a	1:9235769-9256939	0.308935	1.93517	2.64708	2.96801	5e-05	0.00152637	transmembrane protein 8A [Source:ZFIN;Acc:ZDB-GENE-090312-158]
ENSDARG00000032799	kcnd2	4:10367007-10560619	5.30546	9.52157	0.843721	1.9887	0.0007	0.0122202	potassium voltage-gated channel, Shal-related subfamily, member 2 [Source:ZFIN;Acc:ZDB-GENE-041210-70]
ENSDARG00000032865	pacsin1a	23:3712121-3760801	7.47544	20.1348	1.42946	2.01942	0.0004	0.00806924	protein kinase C and casein kinase substrate in neurons 1a [Source:ZFIN;Acc:ZDB-GENE-050522-155]
ENSDARG00000033012	pcnt	6:11036838-11127460	3.14038	5.01435	0.67512	2.05695	0.0003	0.0064761	pericentrin [Source:ZFIN;Acc:ZDB-GENE-030829-26]
ENSDARG00000033450	nkap	14:33078185-33084919	59.3853	92.6869	0.64226	2.13738	0.00015	0.00378799	NFKB activating protein [Source:ZFIN;Acc:ZDB-GENE-030131-8064]
ENSDARG00000033804	snx27a	19:8693913-8728969	0.51959	2.38718	2.19986	2.69869	0.00015	0.00378799	sorting nexin family member 27a [Source:ZFIN;Acc:ZDB-GENE-060503-371]
ENSDARG00000033840	fat3a	15:40707913-41032535	0.172476	0.86847	2.33208	3.79982	5e-05	0.00152637	FAT atypical cadherin 3a [Source:ZFIN;Acc:ZDB-GENE-060929-1254]
ENSDARG00000034011	GABRA2 (1 of 2)	14:2969717-3094752	1.34954	3.32174	1.29947	1.69204	0.0044	0.0479717	gamma-aminobutyric acid type A receptor alpha2 subunit [Source:HGNC Symbol;Acc:HGNC:4076]
ENSDARG00000034165	lingo1a	25:7054939-7057060	0.280408	2.56571	3.19376	3.32961	5e-05	0.00152637	leucine rich repeat and Ig domain containing 1a [Source:ZFIN;Acc:ZDB-GENE-080327-16]
ENSDARG00000034344	pcdh19	14:39935159-40020952	39.5294	56.1454	0.506244	1.80988	0.00155	0.0223906	protocadherin 19 [Source:ZFIN;Acc:ZDB-GENE-030131-4218]
ENSDARG00000034825	uspl1	10:36495534-36512227	74.894	145.553	0.958621	2.26458	5e-05	0.00152637	ubiquitin specific peptidase like 1 [Source:ZFIN;Acc:ZDB-GENE-040930-7]
ENSDARG00000035133	pho	5:61656479-61672957	8.30576	13.1762	0.665751	2.15007	0.0001	0.00278643	phoenix [Source:ZFIN;Acc:ZDB-GENE-030131-5935]
ENSDARG00000035330	taf1	5:35951316-35992241	16.9225	24.0428	0.50666	1.73938	0.0018	0.0250779	TAF1 RNA polymerase II, TATA box binding protein (TBP)-associated factor [Source:ZFIN;Acc:ZDB-GENE-030131-5576]
ENSDARG00000035360	mink1	5:37705419-37784602	3.03932	10.8137	1.83104	3.98023	5e-05	0.00152637	misshapen-like kinase 1 [Source:ZFIN;Acc:ZDB-GENE-060526-45]
ENSDARG00000035452	camkk1a	5:30683422-30832574	0.252587	1.48768	2.55821	2.6788	5e-05	0.00152637	calcium/calmodulin-dependent protein kinase kinase 1, alpha a [Source:ZFIN;Acc:ZDB-GENE-050327-62]
ENSDARG00000035610	zgc:113208	5:22101729-22117617	42.3737	64.0832	0.596777	1.64527	0.00435	0.0475167	zgc:113208 [Source:ZFIN;Acc:ZDB-GENE-050417-450]
ENSDARG00000035660	si:ch211-193k19.1	19:44073524-44111878	0.584189	2.7703	2.24553	3.32892	5e-05	0.00152637	si:ch211-193k19.1 [Source:ZFIN;Acc:ZDB-GENE-060503-110]
ENSDARG00000035949	tmem106bb	19:31805036-31815116	5.18174	12.6539	1.28808	2.32663	0.00025	0.00558549	transmembrane protein 106Bb [Source:ZFIN;Acc:ZDB-GENE-050913-37]
ENSDARG00000036031	sept5b	10:44089328-44117231	3.85017	8.39101	1.12392	1.79751	0.002	0.0271622	septin 5b [Source:ZFIN;Acc:ZDB-GENE-040808-43]
ENSDARG00000036359	minal	10:37570-42845	12.7654	22.7573	0.834086	2.1229	5e-05	0.00152637	MYC induced nuclear antigen-like [Source:ZFIN;Acc:ZDB-GENE-040426-1283]
ENSDARG00000036616	gpr182	23:36530892-36533179	3.0977	7.82071	1.3361	2.10934	0.0004	0.00806924	G protein-coupled receptor 182 [Source:ZFIN;Acc:ZDB-GENE-030131-2361]
ENSDARG00000036685	ccnt2a	9:23423363-23431815	26.4075	38.4573	0.542306	1.83051	0.0012	0.0184965	cyclin T2a [Source:ZFIN;Acc:ZDB-GENE-030131-5779]
ENSDARG00000036956	asxl1	23:30803564-30826116	24.8013	37.8931	0.61152	2.18008	0.00015	0.00378799	additional sex combs like transcriptional regulator 1 [Source:ZFIN;Acc:ZDB-GENE-091116-9]
ENSDARG00000036985	plxnb2b	25:5385508-5553420	0.930485	1.79955	0.95158	1.70267	0.0045	0.0488458	plexin b2b [Source:ZFIN;Acc:ZDB-GENE-080902-1]
ENSDARG00000037079	cfap36	13:25566-30665	29.0223	49.2494	0.762941	2.19894	0.00025	0.00558549	cilia and flagella associated protein 36 [Source:ZFIN;Acc:ZDB-GENE-060421-8162]
ENSDARG00000037097	slc7a2	14:29908698-30049831	1.7481	11.9025	2.76741	3.80248	5e-05	0.00152637	solute carrier family 7 (cationic amino acid transporter, y+ system), member 2 [Source:ZFIN;Acc:ZDB-GENE-041212-5]
ENSDARG00000037109	pwp2h	1:28095112-28146534	4.29387	8.86994	1.04665	1.81281	0.0004	0.00806924	PWP2 periodic tryptophan protein homolog (yeast) [Source:ZFIN;Acc:ZDB-GENE-021031-3]
ENSDARG00000037574	rps6kal	14:8587514-8696391	43.6032	65.27	0.581984	2.01002	0.00045	0.00884009	ribosomal protein S6 kinase a, like [Source:ZFIN;Acc:ZDB-GENE-030131-9616]
ENSDARG00000037760	uncx4.1	1:8605991-8610004	22.0678	34.7321	0.654328	1.92567	0.00115	0.0179342	Unc4.1 homeobox (C. elegans) [Source:ZFIN;Acc:ZDB-GENE-050714-1]
ENSDARG00000037884	rab30	15:11386066-11419240	1.57521	5.10307	1.69582	2.68912	5e-05	0.00152637	RAB30, member RAS oncogene family [Source:ZFIN;Acc:ZDB-GENE-040718-250]
ENSDARG00000037905	cacna1aa	3:33637648-33771975	25.3615	40.8637	0.688182	2.50905	5e-05	0.00152637	calcium channel, voltage-dependent, P/Q type, alpha 1A subunit, a [Source:ZFIN;Acc:ZDB-GENE-040724-26]
ENSDARG00000037968	fus	3:32566706-32579566	252.18	375.745	0.5753	1.87991	0.0012	0.0184965	FUS RNA binding protein [Source:ZFIN;Acc:ZDB-GENE-040426-1010]
ENSDARG00000038315	pdxp	10:2652751-2655608	1.36083	6.56834	2.27105	3.40547	5e-05	0.00152637	pyridoxal (pyridoxine, vitamin B6) phosphatase [Source:ZFIN;Acc:ZDB-GENE-080723-69]
ENSDARG00000038422	entpd4	8:50162187-50191580	10.4478	16.713	0.677773	1.83539	0.00135	0.0200558	ectonucleoside triphosphate diphosphohydrolase 4 [Source:ZFIN;Acc:ZDB-GENE-040718-116]
ENSDARG00000038518	snap29	8:1834488-1851450	3.3014	6.96448	1.07694	2.45329	5e-05	0.00152637	synaptosomal-associated protein 29 [Source:ZFIN;Acc:ZDB-GENE-041111-226]
ENSDARG00000038713	TEP1	2:37914609-37978360	2.56325	4.50023	0.812027	2.06489	0.00045	0.00884009	telomerase-associated protein 1 [Source:ZFIN;Acc:ZDB-GENE-030131-6153]
ENSDARG00000038731	slc25a36a	2:39765644-39793420	44.0451	88.8677	1.01268	2.62373	5e-05	0.00152637	solute carrier family 25 (pyrimidine nucleotide carrier ), member 36a [Source:ZFIN;Acc:ZDB-GENE-040718-415]
ENSDARG00000038784	faim2a	2:32510993-32521932	0.854386	4.26971	2.32118	2.44073	5e-05	0.00152637	Fas apoptotic inhibitory molecule 2a [Source:ZFIN;Acc:ZDB-GENE-050320-88]
ENSDARG00000038805	pigp	10:110867-115336	258.057	580.867	1.17052	23.4065	5e-05	0.00152637	phosphatidylinositol glycan anchor biosynthesis, class P [Source:ZFIN;Acc:ZDB-GENE-030131-4041]
ENSDARG00000039181	trpm3	5:25352186-25463179	0.31139	3.41356	3.45449	5.00128	5e-05	0.00152637	transient receptor potential cation channel, subfamily M, member 3 [Source:ZFIN;Acc:ZDB-GENE-060531-95]
ENSDARG00000039266	rbm25a	13:32873889-32879284	101.821	162.687	0.676058	2.1509	0.00025	0.00558549	RNA binding motif protein 25a [Source:ZFIN;Acc:ZDB-GENE-090312-142]
ENSDARG00000039434	oprm1	13:23713261-23752527	0.238032	1.90094	2.99748	2.39922	0.004	0.0447709	opioid receptor, mu 1 [Source:ZFIN;Acc:ZDB-GENE-010125-1]
ENSDARG00000039724	OSBPL8	4:2468941-2497733	0.216047	2.19324	3.34365	3.16749	5e-05	0.00152637
ENSDARG00000040387	mmd	3:11581972-11609794	0.451299	5.13504	3.50822	4.24839	5e-05	0.00152637	monocyte to macrophage differentiation-associated [Source:ZFIN;Acc:ZDB-GENE-051120-39]
ENSDARG00000041413	adgrg11	20:46467737-46520427	0.604017	2.13816	1.82371	2.03156	0.0001	0.00278643	adhesion G protein-coupled receptor G11 [Source:ZFIN;Acc:ZDB-GENE-041210-320]
ENSDARG00000041581	znf143b	18:16935798-16948044	24.0685	42.544	0.821807	2.5983	5e-05	0.00152637	zinc finger protein 143b [Source:ZFIN;Acc:ZDB-GENE-040426-1586]
ENSDARG00000041609	adarb1a	22:12616798-12669060	5.70265	8.55513	0.585158	1.68137	0.00375	0.0426931	adenosine deaminase, RNA-specific, B1a [Source:ZFIN;Acc:ZDB-GENE-000627-2]
ENSDARG00000042072	fbxl17	8:1219040-1233189	0.942098	3.04231	1.69122	1.91858	0.00215	0.0287022	F-box and leucine-rich repeat protein 17 [Source:ZFIN;Acc:ZDB-GENE-111013-3]
ENSDARG00000042115	tmem198a	9:7477782-7521223	0.482863	3.16107	2.71073	2.53753	0.00015	0.00378799	transmembrane protein 198a [Source:ZFIN;Acc:ZDB-GENE-070912-716]
ENSDARG00000042172	c7a	8:31863759-31890097	2.04984	4.13919	1.01384	1.82708	0.00235	0.0304758	complement component 7a [Source:ZFIN;Acc:ZDB-GENE-081104-392]
ENSDARG00000042249	FRMD4A	18:8545348-8697390	0.251685	1.88296	2.90331	3.52983	5e-05	0.00152637	si:ch211-220f12.1 [Source:ZFIN;Acc:ZDB-GENE-050419-154]
ENSDARG00000042418	wbscr17	15:16585762-16610450	19.872	33.2198	0.741306	2.31614	5e-05	0.00152637	Williams-Beuren syndrome chromosome region 17 [Source:ZFIN;Acc:ZDB-GENE-110419-5]
ENSDARG00000042534	rsrc2	5:66597518-66614321	120.018	213.769	0.832807	2.17413	0.00015	0.00378799	arginine/serine-rich coiled-coil 2 [Source:ZFIN;Acc:ZDB-GENE-040426-2457]
ENSDARG00000042677	cadm1b	15:18710242-19052853	0.75223	2.93612	1.96467	2.40384	0.00025	0.00558549	cell adhesion molecule 1b [Source:ZFIN;Acc:ZDB-GENE-080327-34]
ENSDARG00000042689	zbtb37	22:16005889-16007867	0.136162	1.70389	3.64544	2.77594	0.00315	0.0379408	zinc finger and BTB domain containing 37 [Source:ZFIN;Acc:ZDB-GENE-050208-621]
ENSDARG00000042845	oxt	5:71303112-71308749	151.471	299.139	0.981775	2.73399	0.0001	0.00278643	oxytocin [Source:ZFIN;Acc:ZDB-GENE-030407-1]
ENSDARG00000042846	disp2	17:31168312-31185317	11.1232	19.3724	0.800434	2.48118	5e-05	0.00152637	dispatched homolog 2 (Drosophila) [Source:ZFIN;Acc:ZDB-GENE-030915-1]
ENSDARG00000042922	gpr173	8:23393783-23395123	1.59562	9.67089	2.59953	3.7551	5e-05	0.00152637	G protein-coupled receptor 173 [Source:ZFIN;Acc:ZDB-GENE-000710-1]
ENSDARG00000042946	hook1	20:25546735-25613003	12.0721	18.0227	0.578134	1.66117	0.00425	0.0468996	hook microtubule-tethering protein 1 [Source:ZFIN;Acc:ZDB-GENE-041001-159]
ENSDARG00000042961	-	8:23071915-23082308	4.02695	8.71721	1.11418	1.96335	0.00085	0.0142893	zgc:100920 [Source:ZFIN;Acc:ZDB-GENE-040801-156]
ENSDARG00000042988	slc24a2	1:11322872-11357590	0.49979	2.09947	2.07063	2.3795	5e-05	0.00152637	solute carrier family 24 (sodium/potassium/calcium exchanger), member 2 [Source:ZFIN;Acc:ZDB-GENE-060825-277]
ENSDARG00000043241	arrb1	15:5396813-5473899	0.403271	2.1592	2.42068	2.88028	0.0003	0.00647609	arrestin, beta 1 [Source:ZFIN;Acc:ZDB-GENE-060824-1]
ENSDARG00000043247	gtf3c3	1:5527714-5574540	11.6301	31.4077	1.43325	3.25384	5e-05	0.00152637	general transcription factor IIIC, polypeptide 3 [Source:ZFIN;Acc:ZDB-GENE-040914-80]
ENSDARG00000043313	ank2b	7:57583733-57796505	51.8851	88.058	0.763135	2.3031	5e-05	0.00152637	ankyrin 2b, neuronal [Source:ZFIN;Acc:ZDB-GENE-041010-165]
ENSDARG00000043332	prkcz	8:17518600-17736043	1.04561	2.66209	1.34822	1.80116	0.003	0.0365682	protein kinase C, zeta [Source:ZFIN;Acc:ZDB-GENE-070511-1]
ENSDARG00000043394	si:dkey-71h2.2	20:19377348-19466292	5.91691	10.1678	0.781091	1.77945	0.00235	0.0304758	si:dkey-71h2.2 [Source:ZFIN;Acc:ZDB-GENE-041014-145]
ENSDARG00000043406	slc8a1b	17:22291576-22482134	3.18835	7.01811	1.13827	2.50913	0.0001	0.00278643	solute carrier family 8 (sodium/calcium exchanger), member 1b [Source:ZFIN;Acc:ZDB-GENE-060110-3]
ENSDARG00000043410	xkr6b	20:18901941-19015793	1.09107	2.57635	1.23958	1.79981	0.00395	0.0443841	XK, Kell blood group complex subunit-related family, member 6b [Source:ZFIN;Acc:ZDB-GENE-040724-153]
ENSDARG00000043514	si:dkey-239i20.4	20:15215448-15232648	0.367103	1.2233	1.73652	2.20391	0.00055	0.0101676	si:dkey-239i20.4 [Source:ZFIN;Acc:ZDB-GENE-030131-2644]
ENSDARG00000043593	rapgef1a	8:11741841-11806637	0.450904	1.54115	1.77312	2.39053	0.0002	0.00472548	Rap guanine nucleotide exchange factor (GEF) 1a [Source:ZFIN;Acc:ZDB-GENE-081105-26]
ENSDARG00000043818	-	12:20569435-20664472	0.269048	2.07038	2.94396	4.04043	5e-05	0.00152637	si:ch211-119c20.2 [Source:ZFIN;Acc:ZDB-GENE-041001-137]
ENSDARG00000043835	rab3ab	11:6809210-6840754	1.06547	11.2557	3.40108	3.70498	5e-05	0.00152637	RAB3A, member RAS oncogene family, b [Source:ZFIN;Acc:ZDB-GENE-041210-268]
ENSDARG00000043873	arid4a	17:11223903-11264487	22.7936	40.1095	0.815317	2.72004	5e-05	0.00152637	AT rich interactive domain 4A (RBP1-like) [Source:ZFIN;Acc:ZDB-GENE-050809-105]
ENSDARG00000043973	znf292b	20:207905-223285	11.8472	17.4995	0.562774	1.93815	0.001	0.0160896	zinc finger protein 292b [Source:ZFIN;Acc:ZDB-GENE-030131-9559]
ENSDARG00000044144	wapala	17:25838279-25867081	0.718396	1.97619	1.45987	2.41741	0.00025	0.00558549	WAPL cohesin release factor a [Source:ZFIN;Acc:ZDB-GENE-131010-1]
ENSDARG00000044406	lurap1	6:30643078-30671841	0.576296	3.97885	2.78747	3.39955	5e-05	0.00152637	leucine rich adaptor protein 1 [Source:ZFIN;Acc:ZDB-GENE-070928-35]
ENSDARG00000044431	ppig	6:3532620-3547566	22.9691	33.599	0.548724	1.79557	0.00185	0.0256296	peptidylprolyl isomerase G (cyclophilin G) [Source:ZFIN;Acc:ZDB-GENE-040426-2822]
ENSDARG00000044436	rps6ka4	5:66398975-66442007	0.548495	2.22486	2.02016	3.25223	5e-05	0.00152637	ribosomal protein S6 kinase, polypeptide 4 [Source:ZFIN;Acc:ZDB-GENE-060526-284]
ENSDARG00000044485	sall4	23:39227795-39234669	1.12191	3.68403	1.71533	3.00252	5e-05	0.00152637	spalt-like transcription factor 4 [Source:ZFIN;Acc:ZDB-GENE-060328-2]
ENSDARG00000044514	st6gal1	21:31113742-31147340	1.94335	4.61603	1.24811	1.96524	0.00095	0.0155609	ST6 beta-galactosamide alpha-2,6-sialyltranferase 1 [Source:ZFIN;Acc:ZDB-GENE-060322-3]
ENSDARG00000044600	PLPPR2 (1 of 2)	6:7632302-7731505	13.6104	22.6395	0.734134	2.39667	5e-05	0.00152637	phospholipid phosphatase related 2 [Source:HGNC Symbol;Acc:HGNC:29566]
ENSDARG00000044625	pcf11	21:22842228-22851770	22.805	35.5338	0.63984	2.02376	0.00015	0.00378799	PCF11 cleavage and polyadenylation factor subunit [Source:ZFIN;Acc:ZDB-GENE-041114-175]
ENSDARG00000044954	slit1a	13:425029-508194	0.197719	1.94758	3.30017	4.56166	5e-05	0.00152637	slit homolog 1a (Drosophila) [Source:ZFIN;Acc:ZDB-GENE-030722-3]
ENSDARG00000045064	ablim1b	12:29931472-30105444	12.8123	22.725	0.826748	1.83993	5e-05	0.00152637	actin binding LIM protein 1b [Source:ZFIN;Acc:ZDB-GENE-050327-91]
ENSDARG00000045153	slc16a8	12:19069912-19076897	0.643497	3.99599	2.63455	3.18885	5e-05	0.00152637	solute carrier family 16 (monocarboxylate transporter), member 8 [Source:ZFIN;Acc:ZDB-GENE-121128-1]
ENSDARG00000045490	ndufb2	4:22759193-22762156	114.025	197.939	0.795708	2.254	5e-05	0.00152637	NADH dehydrogenase (ubiquinone) 1 beta subcomplex, 2 [Source:ZFIN;Acc:ZDB-GENE-040426-1762]
ENSDARG00000045666	ANKRD50 (1 of 2)	14:444077-447805	0.937376	2.59175	1.46723	2.35	0.0002	0.00472548	ankyrin repeat domain 50 [Source:HGNC Symbol;Acc:HGNC:29223]
ENSDARG00000045863	asb15b	4:4111656-4120274	0.973926	3.11067	1.67534	2.25393	0.0004	0.00806924	ankyrin repeat and SOCS box containing 15b [Source:ZFIN;Acc:ZDB-GENE-041210-265]
ENSDARG00000045926	crabp1a	25:6179482-6209978	320.143	474.272	0.566999	2.0659	0.00045	0.00884009	cellular retinoic acid binding protein 1a [Source:ZFIN;Acc:ZDB-GENE-020320-3]
ENSDARG00000045944	slc6a1a	23:4842026-4919537	23.1543	36.2903	0.6483	1.96786	0.0006	0.0108364	solute carrier family 6 (neurotransmitter transporter), member 1a [Source:ZFIN;Acc:ZDB-GENE-060519-23]
ENSDARG00000045968	spg11	25:1004606-1053520	16.5523	25.4746	0.622032	1.85984	0.0015	0.0218698	spastic paraplegia 11 [Source:ZFIN;Acc:ZDB-GENE-101017-1]
ENSDARG00000051754	rpgrip1l	25:35540132-35577507	1.32934	3.41883	1.3628	2.67897	5e-05	0.00152637	RPGRIP1-like [Source:ZFIN;Acc:ZDB-GENE-081104-81]
ENSDARG00000051886	ankrd11	7:55883481-56108603	17.4588	27.2015	0.639736	2.32263	0.0001	0.00278643	ankyrin repeat domain 11 [Source:ZFIN;Acc:ZDB-GENE-030131-3932]
ENSDARG00000052114	crtc3	7:50275098-50331931	0.34661	1.90582	2.45902	2.70126	0.00015	0.00378799	CREB regulated transcription coactivator 3 [Source:ZFIN;Acc:ZDB-GENE-070712-2]
ENSDARG00000052142	acvr1bb	6:2040702-2065438	0.18353	1.30481	2.82975	1.5391	0.00175	0.0245	activin A receptor, type IBb [Source:ZFIN;Acc:ZDB-GENE-131120-9]
ENSDARG00000052164	znf507	7:46953012-46993072	1.39451	2.71091	0.959022	1.73856	0.0034	0.0397312	zinc finger protein 507 [Source:ZFIN;Acc:ZDB-GENE-040426-1233]
ENSDARG00000052482	arhgef11	7:5258598-5365946	13.9702	19.4692	0.478845	1.62952	0.00335	0.0394139	Rho guanine nucleotide exchange factor (GEF) 11 [Source:ZFIN;Acc:ZDB-GENE-070604-1]
ENSDARG00000052604	CPEB2	23:2193693-2225919	0.281577	3.242	3.52528	3.56843	5e-05	0.00152637	cytoplasmic polyadenylation element binding protein 2 [Source:HGNC Symbol;Acc:HGNC:21745]
ENSDARG00000052642	shisa9b	3:48091071-48162898	9.49001	15.9944	0.753081	1.83183	0.00145	0.0213392	shisa family member 9b [Source:ZFIN;Acc:ZDB-GENE-081022-105]
ENSDARG00000052728	sltm	7:30267361-30289300	152.636	255.531	0.743399	1.80578	0.0011	0.0174062	SAFB-like, transcription modulator [Source:ZFIN;Acc:ZDB-GENE-040426-2647]
ENSDARG00000052747	gpatch3	16:53703576-53714784	10.5884	16.9	0.674537	1.79526	0.0015	0.0218698	G patch domain containing 3 [Source:ZFIN;Acc:ZDB-GENE-070112-902]
ENSDARG00000052978	mbnl1	2:47886275-47975318	0.650061	7.5882	3.54511	2.35161	5e-05	0.00152637	muscleblind-like splicing regulator 1 [Source:ZFIN;Acc:ZDB-GENE-060929-704]
ENSDARG00000053122	clvs2	20:40372780-40422780	0.556906	3.06424	2.46002	2.81136	0.0002	0.00472548	clavesin 2 [Source:ZFIN;Acc:ZDB-GENE-041014-313]
ENSDARG00000053158	prss56	2:45191318-45217444	2.0467	6.94384	1.76244	2.73094	5e-05	0.00152637	protease, serine, 56 [Source:ZFIN;Acc:ZDB-GENE-070912-579]
ENSDARG00000053205	ppfia4	11:22214184-22421867	0.683081	2.26186	1.72738	2.72304	5e-05	0.00152637	protein tyrosine phosphatase, receptor type, f polypeptide (PTPRF), interacting protein (liprin), alpha 4 [Source:ZFIN;Acc:ZDB-GENE-070720-14]
ENSDARG00000053272	RAP1GAP (1 of 2)	6:47870637-47955070	0.630529	2.43179	1.94739	2.87106	5e-05	0.00152637	si:dkey-166d12.2 [Source:ZFIN;Acc:ZDB-GENE-131119-39]
ENSDARG00000053617	camk2a	21:43901951-43957792	15.7501	41.7721	1.40718	3.90023	5e-05	0.00152637	calcium/calmodulin-dependent protein kinase II alpha [Source:ZFIN;Acc:ZDB-GENE-051113-72]
ENSDARG00000053918	srfa	22:35113281-35148906	0.215043	1.76185	3.03439	2.95763	5e-05	0.00152637	serum response factor a [Source:ZFIN;Acc:ZDB-GENE-990714-29]
ENSDARG00000053956	sptbn2	5:37049052-37108986	8.32084	13.4256	0.690191	2.16565	0.00035	0.00732621	spectrin, beta, non-erythrocytic 2 [Source:ZFIN;Acc:ZDB-GENE-030131-787]
ENSDARG00000054542	IL12B (2 of 4)	21:35255585-35269628	1.30263	2.88064	1.14496	1.88901	0.0017	0.023897	interleukin 12B, b [Source:ZFIN;Acc:ZDB-GENE-030131-7937]
ENSDARG00000054748	cuedc1b	15:31307274-31356654	0.27048	0.976192	1.85164	1.52364	0.0038	0.04312	CUE domain containing 1b [Source:ZFIN;Acc:ZDB-GENE-070424-29]
ENSDARG00000054874	gpsm1b	5:70956673-70991996	2.14496	4.81587	1.16685	1.79645	0.00245	0.0313484	G-protein signaling modulator 1b [Source:ZFIN;Acc:ZDB-GENE-110203-5]
ENSDARG00000054898	ms4a17a.17	4:74912104-74933261	2.34976	6.00948	1.35473	1.86335	0.00235	0.0304758	membrane-spanning 4-domains, subfamily A, member 17A.17 [Source:ZFIN;Acc:ZDB-GENE-070424-27]
ENSDARG00000054931	PPP2R5B	7:24788488-24828990	44.3043	62.0162	0.485198	1.69566	0.00295	0.0361375	protein phosphatase 2, regulatory subunit B', beta [Source:ZFIN;Acc:ZDB-GENE-101208-1]
ENSDARG00000055099	fam184b	1:22798529-22867138	22.8202	35.1915	0.624917	2.16634	0.00035	0.00732621	family with sequence similarity 184, member B [Source:ZFIN;Acc:ZDB-GENE-090313-380]
ENSDARG00000055124	ccnl1a	18:41521909-41536296	82.0297	118.24	0.527502	1.69758	0.0032	0.0383289	cyclin L1a [Source:ZFIN;Acc:ZDB-GENE-050419-206]
ENSDARG00000055255	pitpnm3	15:26745957-26911715	1.46316	4.05526	1.47071	2.89656	5e-05	0.00152637	PITPNM family member 3 [Source:ZFIN;Acc:ZDB-GENE-030131-9216]
ENSDARG00000055276	rel	13:25665060-25689375	2.87034	6.28148	1.12988	2.12296	0.00045	0.00884009	v-rel avian reticuloendotheliosis viral oncogene homolog [Source:ZFIN;Acc:ZDB-GENE-040718-255]
ENSDARG00000055292	atg9b	24:33916352-33949692	0.392129	1.71075	2.12523	1.96332	0.00025	0.00558549	autophagy related 9B [Source:ZFIN;Acc:ZDB-GENE-091111-3]
ENSDARG00000055295	cyb561d1	11:36147473-36153717	0.295874	2.23843	2.91943	2.66311	0.00135	0.0200558	cytochrome b561 family, member D1 [Source:ZFIN;Acc:ZDB-GENE-040912-157]
ENSDARG00000055412	mylk4b	20:26924449-26971777	0.694752	1.56305	1.16979	1.96098	0.0012	0.0184965	myosin light chain kinase family, member 4b [Source:ZFIN;Acc:ZDB-GENE-041001-128]
ENSDARG00000055433	vps26bl	10:31856351-31862063	0.644935	3.28526	2.34878	2.81374	0.0001	0.00278643	vacuolar protein sorting 26 homolog B, like [Source:ZFIN;Acc:ZDB-GENE-040718-112]
ENSDARG00000055540	pfkfb4a	11:34295202-34314935	1.74594	5.02942	1.52639	2.27321	0.0004	0.00806924	6-phosphofructo-2-kinase/fructose-2,6-biphosphatase 4a [Source:ZFIN;Acc:ZDB-GENE-051120-51]
ENSDARG00000055552	dvl1b	11:24123127-24190703	2.50078	4.94198	0.982709	1.76225	0.00245	0.0313484	dishevelled segment polarity protein 1b [Source:ZFIN;Acc:ZDB-GENE-071004-1]
ENSDARG00000055622	zgc:153345	10:33449968-33459662	0.227374	1.04851	2.2052	2.14269	0.00115	0.0179342	zgc:153345 [Source:ZFIN;Acc:ZDB-GENE-061103-487]
ENSDARG00000055754	smc1a	23:28766736-28787441	0.28755	1.3833	2.26623	2.81259	0.0002	0.00472548	structural maintenance of chromosomes 1A [Source:ZFIN;Acc:ZDB-GENE-090506-9]
ENSDARG00000055835	slc26a6	8:26248960-26269367	0.328771	1.05823	1.6865	1.70764	0.0019	0.0261751	solute carrier family 26, member 6 [Source:ZFIN;Acc:ZDB-GENE-081105-83]
ENSDARG00000056080	si:dkey-191g9.5	13:21581833-21608692	1.24794	3.29602	1.40117	2.00543	0.00095	0.0155609	si:dkey-191g9.5 [Source:ZFIN;Acc:ZDB-GENE-090313-217]
ENSDARG00000056101	kcnd3	8:28046923-28213678	4.90356	10.6693	1.12157	2.63448	5e-05	0.00152637	potassium voltage-gated channel, Shal-related subfamily, member 3 [Source:ZFIN;Acc:ZDB-GENE-030131-5626]
ENSDARG00000056112	pikfyve	9:32262923-32295034	14.1261	20.4323	0.532486	1.74046	0.0022	0.0290771	phosphoinositide kinase, FYVE finger containing [Source:ZFIN;Acc:ZDB-GENE-030131-9636]
ENSDARG00000056138	sf3b1	9:32350876-32366371	217.382	428.701	0.979736	3.05299	5e-05	0.00152637	splicing factor 3b, subunit 1 [Source:ZFIN;Acc:ZDB-GENE-040827-3]
ENSDARG00000056200	abcb9	5:27418092-27429405	16.5693	25.4961	0.62177	1.8532	0.00185	0.0256296	ATP-binding cassette, sub-family B (MDR/TAP), member 9 [Source:ZFIN;Acc:ZDB-GENE-050517-12]
ENSDARG00000056244	zgc:171740	21:25017814-25025985	0.279238	2.99122	3.42117	3.49639	5e-05	0.00152637	zgc:171740 [Source:ZFIN;Acc:ZDB-GENE-071004-29]
ENSDARG00000056250	add3b	17:20228340-20376966	9.67146	16.69	0.787179	2.05089	0.00035	0.00732621	adducin 3 (gamma) b [Source:ZFIN;Acc:ZDB-GENE-080718-6]
ENSDARG00000056294	SBK1	24:37473368-37516746	5.15212	10.4662	1.0225	1.71402	0.0031	0.0374957	si:ch211-183d21.3 [Source:ZFIN;Acc:ZDB-GENE-091118-114]
ENSDARG00000056387	rnf17	9:29737883-29760485	0.212747	1.09363	2.36192	2.9588	5e-05	0.00152637	ring finger protein 17 [Source:ZFIN;Acc:ZDB-GENE-030131-6451]
ENSDARG00000056554	rap1gap	23:22340822-22498706	0.266862	2.21172	3.051	2.4927	0.00025	0.00558549	RAP1 GTPase activating protein [Source:ZFIN;Acc:ZDB-GENE-080402-9]
ENSDARG00000056797	ppp2r2ca	1:13592827-13620325	7.11298	14.9538	1.07199	2.56988	5e-05	0.00152637	protein phosphatase 2, regulatory subunit B, gamma a [Source:ZFIN;Acc:ZDB-GENE-051120-168]
ENSDARG00000056833	svopa	5:19638816-19662085	0.490798	3.70844	2.91761	3.51415	5e-05	0.00152637	SV2 related protein a [Source:ZFIN;Acc:ZDB-GENE-060526-336]
ENSDARG00000056871	ap4m1	10:22885350-22892626	10.3371	17.6223	0.769563	1.94626	0.0014	0.0207094	adaptor-related protein complex 4, mu 1 subunit [Source:ZFIN;Acc:ZDB-GENE-040718-421]
ENSDARG00000056917	RBBP6 (3 of 55)	9:27993280-28046717	6.86125	22.2704	1.69859	2.14823	0.0005	0.00950827	si:rp71-45g20.4 [Source:ZFIN;Acc:ZDB-GENE-070912-709]
ENSDARG00000056929	kdm6bb	10:22566374-22810208	1.80317	6.22112	1.78664	4.07441	5e-05	0.00152637	lysine (K)-specific demethylase 6B, b [Source:ZFIN;Acc:ZDB-GENE-040724-166]
ENSDARG00000056961	ccdc30	23:20779505-20803812	0.832078	1.80462	1.1169	1.97113	0.00105	0.0167379	coiled-coil domain containing 30 [Source:ZFIN;Acc:ZDB-GENE-130530-667]
ENSDARG00000056978	letm1	13:12901361-12967893	3.43646	7.83786	1.18954	2.46382	5e-05	0.00152637	leucine zipper-EF-hand containing transmembrane protein 1 [Source:ZFIN;Acc:ZDB-GENE-050522-154]
ENSDARG00000057013	cadm3	2:44195989-44330615	6.53479	13.0534	0.998218	2.05252	0.0005	0.00950827	cell adhesion molecule 3 [Source:ZFIN;Acc:ZDB-GENE-060512-196]
ENSDARG00000057231	rorca	8:18854690-18869010	3.99169	8.38053	1.07004	2.10534	0.00035	0.00732621	RAR-related orphan receptor C a [Source:ZFIN;Acc:ZDB-GENE-990415-250]
ENSDARG00000057276	iqca1	6:15635704-15766109	2.92001	5.40775	0.889056	1.79713	0.00195	0.026651	IQ motif containing with AAA domain 1 [Source:ZFIN;Acc:ZDB-GENE-050208-768]
ENSDARG00000057374	sfxn3	13:18546435-18560049	0.46102	4.08097	3.14601	3.49082	5e-05	0.00152637	sideroflexin 3 [Source:ZFIN;Acc:ZDB-GENE-070112-2092]
ENSDARG00000057481	RNF157	12:31614172-31650920	5.51191	9.49264	0.784259	2.00652	0.00045	0.00884009	si:dkey-49c17.3 [Source:ZFIN;Acc:ZDB-GENE-130531-49]
ENSDARG00000057879	p3h3	16:12101595-12115926	5.75183	39.8159	2.79125	5.81555	5e-05	0.00152637	prolyl 3-hydroxylase 3 [Source:ZFIN;Acc:ZDB-GENE-060503-231]
ENSDARG00000057927	rps6ka3b	24:24035654-24126497	4.81903	9.14215	0.92379	2.60912	5e-05	0.00152637	ribosomal protein S6 kinase, polypeptide 3b [Source:ZFIN;Acc:ZDB-GENE-070209-74]
ENSDARG00000057974	parp12b	4:9812836-9821603	27.2905	41.7585	0.613674	1.70587	0.0037	0.0422913	poly (ADP-ribose) polymerase family, member 12b [Source:ZFIN;Acc:ZDB-GENE-030131-2617]
ENSDARG00000058000	cep350	8:14521672-14571579	3.57867	5.50158	0.620424	1.82668	0.00145	0.0213392	centrosomal protein 350 [Source:ZFIN;Acc:ZDB-GENE-030131-6975]
ENSDARG00000058218	fam151a	2:11285448-11299496	0.171257	1.1386	2.73302	2.63634	0.0003	0.00647609	family with sequence similarity 151, member A [Source:ZFIN;Acc:ZDB-GENE-070705-105]
ENSDARG00000058231	nt5c2b	1:31076604-31124108	4.43158	13.4287	1.59943	3.32263	5e-05	0.00152637	5'-nucleotidase, cytosolic IIb [Source:ZFIN;Acc:ZDB-GENE-061013-522]
ENSDARG00000058367	abhd14a	22:10668866-10677191	2.25492	5.29122	1.23053	1.75625	0.0035	0.0405699	abhydrolase domain containing 14A [Source:ZFIN;Acc:ZDB-GENE-040426-2428]
ENSDARG00000058486	caps2	18:7368971-7384652	0.780388	2.0609	1.40101	1.77408	0.00335	0.0394139	calcyphosine 2 [Source:ZFIN;Acc:ZDB-GENE-091204-449]
ENSDARG00000058558	lzts3b	8:1016356-1044609	1.4213	12.1452	3.09511	5.65162	5e-05	0.00152637	leucine zipper, putative tumor suppressor family member 3b [Source:ZFIN;Acc:ZDB-GENE-110411-249]
ENSDARG00000058561	fbxo30a	17:7463041-7471280	0.124607	0.898189	2.84963	2.46868	0.002	0.0271622	F-box protein 30a [Source:ZFIN;Acc:ZDB-GENE-040426-1215]
ENSDARG00000058876	mmp16b	2:3799127-3846982	0.155659	1.20611	2.9539	3.0224	5e-05	0.00152637	matrix metallopeptidase 16b (membrane-inserted) [Source:ZFIN;Acc:ZDB-GENE-061009-22]
ENSDARG00000058949	SPIN1	10:2529248-2547986	0.441077	5.51913	3.64534	4.13731	5e-05	0.00152637
ENSDARG00000059097	nktr	24:20499238-20514249	43.7597	96.7169	1.14417	4.1711	5e-05	0.00152637	natural killer cell triggering receptor [Source:ZFIN;Acc:ZDB-GENE-030131-1725]
ENSDARG00000059340	dlgap2a	17:24898948-25157159	0.269107	1.03239	1.93974	1.80443	0.00435	0.0475167	discs, large (Drosophila) homolog-associated protein 2a [Source:ZFIN;Acc:ZDB-GENE-101215-1]
ENSDARG00000059360	srsf3b	22:575529-585244	361.97	509.707	0.493799	1.71983	0.00265	0.0331933	serine/arginine-rich splicing factor 3b [Source:ZFIN;Acc:ZDB-GENE-071005-2]
ENSDARG00000059367	mfap2	22:71557-75573	6.02377	11.5631	0.940791	1.90324	0.00155	0.0223906	microfibrillar-associated protein 2 [Source:ZFIN;Acc:ZDB-GENE-030131-6710]
ENSDARG00000059370	nr1d4b	11:1939299-1970845	7.66541	12.1999	0.67044	1.95753	0.00055	0.0101676	nuclear receptor subfamily 1, group D, member 4b [Source:ZFIN;Acc:ZDB-GENE-080403-6]
ENSDARG00000059398	myef2	18:5552072-5567123	100.059	152.537	0.608317	1.87141	0.0016	0.0229209	myelin expression factor 2 [Source:ZFIN;Acc:ZDB-GENE-051120-114]
ENSDARG00000059432	fsd1l	5:69036163-69079691	1.20118	2.90759	1.27538	1.89351	0.002	0.0271622	fibronectin type III and SPRY domain containing 1-like [Source:ZFIN;Acc:ZDB-GENE-070501-9]
ENSDARG00000059455	dqx1	5:71282325-71290950	0.691698	2.32041	1.74617	1.97381	0.00205	0.0277538	DEAQ box RNA-dependent ATPase 1 [Source:ZFIN;Acc:ZDB-GENE-150224-1]
ENSDARG00000059523	rims4	6:52081752-52156428	0.262598	1.15897	2.14192	2.29536	0.0012	0.0184965	regulating synaptic membrane exocytosis 4 [Source:ZFIN;Acc:ZDB-GENE-110103-1]
ENSDARG00000059600	rabep1	5:58360469-58409978	0.521328	3.55696	2.77038	3.75508	5e-05	0.00152637	rabaptin, RAB GTPase binding effector protein 1 [Source:ZFIN;Acc:ZDB-GENE-060526-165]
ENSDARG00000059601	map1aa	7:52555748-52601583	43.8319	68.1228	0.636157	2.34975	5e-05	0.00152637	microtubule-associated protein 1Aa [Source:ZFIN;Acc:ZDB-GENE-100426-2]
ENSDARG00000059630	mlec	8:39836939-39850585	0.577585	2.09915	1.8617	2.19619	0.0005	0.00950827	malectin [Source:ZFIN;Acc:ZDB-GENE-081105-187]
ENSDARG00000059738	ptprsa	22:3370078-3747162	2.04115	7.51796	1.88096	4.33368	5e-05	0.00152637	protein tyrosine phosphatase, receptor type, s, a [Source:ZFIN;Acc:ZDB-GENE-020107-3]
ENSDARG00000059768	gpatch8	3:37520585-37558134	89.2834	180.013	1.01164	1.67645	0.0033	0.0390655	G patch domain containing 8 [Source:ZFIN;Acc:ZDB-GENE-030131-6966]
ENSDARG00000059773	SRCIN1 (1 of 2)	3:37094065-37334617	1.86597	5.07702	1.44406	3.54245	5e-05	0.00152637	si:ch211-278a6.1 [Source:ZFIN;Acc:ZDB-GENE-060503-699]
ENSDARG00000059838	myom3	16:52500889-52622526	1.15914	3.84543	1.73009	1.83538	0.0005	0.00950827	myomesin 3 [Source:ZFIN;Acc:ZDB-GENE-080326-1]
ENSDARG00000059846	epg5	5:40982489-41037886	0.375882	1.09524	1.54289	2.35456	0.00025	0.00558549	ectopic P-granules autophagy protein 5 homolog (C. elegans) [Source:ZFIN;Acc:ZDB-GENE-070705-307]
ENSDARG00000059936	HERC4	13:50073798-50131817	0.647877	1.97608	1.60885	2.37622	5e-05	0.00152637	HECT and RLD domain containing E3 ubiquitin protein ligase 4 [Source:HGNC Symbol;Acc:HGNC:24521]
ENSDARG00000059939	dab1a	20:8134953-8431318	1.07317	3.33496	1.63579	2.33284	0.0003	0.00647609	Dab, reelin signal transducer, homolog 1a (Drosophila) [Source:ZFIN;Acc:ZDB-GENE-060528-1]
ENSDARG00000059965	camsap2b	2:45447062-45523404	0.564878	3.68468	2.70553	2.05359	0.0001	0.00278643	calmodulin regulated spectrin-associated protein family, member 2b [Source:ZFIN;Acc:ZDB-GENE-070912-80]
ENSDARG00000060016	nsd1a	14:50164583-50226850	1.3725	2.31647	0.755121	1.81098	0.0023	0.0301676	nuclear receptor binding SET domain protein 1a [Source:ZFIN;Acc:ZDB-GENE-080519-3]
ENSDARG00000060034	tmem151ba	20:51499750-51521397	3.13028	6.62205	1.08099	2.051	0.0009	0.0148975	transmembrane protein 151Ba [Source:ZFIN;Acc:ZDB-GENE-070820-12]
ENSDARG00000060041	lig1	2:44448277-44491323	5.57137	9.68226	0.797311	2.08081	0.0005	0.00950827	ligase I, DNA, ATP-dependent [Source:ZFIN;Acc:ZDB-GENE-110404-2]
ENSDARG00000060070	adcy7	7:37495850-37587301	0.110176	3.70492	5.07156	5.00001	5e-05	0.00152637	adenylate cyclase 7 [Source:ZFIN;Acc:ZDB-GENE-040713-1]
ENSDARG00000060168	fam160b1	13:43476524-43503546	0.2411	1.51469	2.65131	2.86526	0.0002	0.00472548	family with sequence similarity 160, member B1 [Source:ZFIN;Acc:ZDB-GENE-070424-63]
ENSDARG00000060222	scn1ba	16:41923675-41947713	13.8219	38.3348	1.4717	3.80578	5e-05	0.00152637	sodium channel, voltage-gated, type I, beta a [Source:ZFIN;Acc:ZDB-GENE-060503-604]
ENSDARG00000060297	arhgap35	5:37264551-37281192	2.08289	3.58994	0.785377	1.8636	0.0011	0.0174062	Rho GTPase activating protein 35b [Source:ZFIN;Acc:ZDB-GENE-060526-44]
ENSDARG00000060303	slc4a10b	9:51758480-51847346	1.02109	4.48617	2.13538	2.8724	5e-05	0.00152637	solute carrier family 4, sodium bicarbonate transporter, member 10b [Source:ZFIN;Acc:ZDB-GENE-081105-62]
ENSDARG00000060430	zfyve28	17:43575089-43604326	0.368906	1.40682	1.93112	2.45052	0.00035	0.00732621	zinc finger, FYVE domain containing 28 [Source:ZFIN;Acc:ZDB-GENE-061103-208]
ENSDARG00000060434	map1b	5:34674155-34701756	7.78559	17.6566	1.18133	3.67047	5e-05	0.00152637	microtubule-associated protein 1B [Source:EntrezGene;Acc:559032]
ENSDARG00000060480	ubr1	17:39842802-39869958	0.236868	2.33101	3.2988	2.89943	0.00115	0.0179342	ubiquitin protein ligase E3 component n-recognin 1 [Source:ZFIN;Acc:ZDB-GENE-091110-2]
ENSDARG00000060504	pfkla	9:53087625-53138761	0.905142	4.32183	2.25543	2.80761	5e-05	0.00152637	phosphofructokinase, liver a [Source:ZFIN;Acc:ZDB-GENE-121207-1]
ENSDARG00000060566	cluhb	21:39320861-39375910	7.85051	12.01	0.613376	1.71126	0.0035	0.0405699	clustered mitochondria (cluA/CLU1) homolog b [Source:ZFIN;Acc:ZDB-GENE-091113-48]
ENSDARG00000060610	pcdh7b	7:63014725-63261279	1.85229	4.60414	1.31362	2.68679	5e-05	0.00152637	protocadherin 7b [Source:ZFIN;Acc:ZDB-GENE-081104-299]
ENSDARG00000060618	ipo13	20:47816091-47932100	3.98539	11.5378	1.53358	3.57157	5e-05	0.00152637	importin 13 [Source:ZFIN;Acc:ZDB-GENE-070706-1]
ENSDARG00000060678	ndst2a	12:35102027-35239828	1.00975	2.97595	1.55935	2.72384	5e-05	0.00152637
ENSDARG00000060680	si:ch73-127m5.1	12:35018595-35097265	3.11714	7.5233	1.27114	2.57819	5e-05	0.00152637	si:ch73-127m5.1 [Source:ZFIN;Acc:ZDB-GENE-130531-25]
ENSDARG00000060687	chd2	18:24946932-25003048	9.92489	15.0025	0.596077	1.80399	0.00045	0.00884009	chromodomain helicase DNA binding protein 2 [Source:ZFIN;Acc:ZDB-GENE-050419-256]
ENSDARG00000060697	kmt2bb	15:37555423-37642254	8.02358	12.9451	0.690093	2.41635	5e-05	0.00152637	lysine (K)-specific methyltransferase 2Bb [Source:ZFIN;Acc:ZDB-GENE-080521-1]
ENSDARG00000060734	appl1	11:42310296-42337204	2.1916	5.44521	1.313	2.24901	0.0003	0.00647609	adaptor protein, phosphotyrosine interaction, PH domain and leucine zipper containing 1 [Source:ZFIN;Acc:ZDB-GENE-081016-1]
[truncated: 1,160 more rows]

## Sheet: Table 3
Supplementary Table 3. Primer sequences used for qPCR.
Gene name	Ensembl ID	Sequence of the primer (5′-3′)	Tissue of differential expression	Size of amplification (bp)	Efficiency of primer amplification (%)
cacna1aa	ENSDARG00000037905	Forward: CACAGGTCTTGGAACTGACC	Upregulated in brain	261	105.65
		Reverse: GAACTACTGCCCTGTCTGTG
scn8aa	ENSDARG00000005775	Forward: AGAGGGCAGCAAAGAATTGG	Upregulated in brain	247	98.5
		Reverse: TTCAAACCAGTTGTGCTCCA
scn8ab	ENSDARG00000018032	Forward:TGCCTGAGACAACAGAGGTA	Upregulated in brain	187	98.45
		Reverse: AATTTATACCAGCAGGGCGG
scn1lab	ENSDARG00000062744	Forward:CCTGGTGCATTCTCTGTTCA	Upregulated in brain	139	105.35
		Reverse: CAGGGACTCGAAGGTGTAGA
cacna1g	ENSDARG00000089913	Forward:GACCTCTTCGGGCTATCAAC	Upregulated in brain	204	98.45
		Reverse: CTAGGCTGGTAGGTAGGGAG
slc25a23a	ENSDARG00000005690	Forward: ATCTACGAGGTGCTGATCCA	Downregulated in brain	138	103.25
		Reverse: AACTACTGTGGCAACTTCGG
slc9a3r1	ENSDARG00000000068	Forward: ATGAGCTGTGAAATCCTGCC	Downregulated in brain	101	97.45
		Reverse: ACAACTTTTCCATTCACCTGC
tph2	ENSDARG00000057239	Forward: GCTCCGCAGGACATCCTTTA	Downregulated in brain	156	97.75
		Reverse: ACATGCTTCTCCTGAAAGAGCC
slc6a9a	ENSDARG00000018534	Forward: ATCCACCTTTTTGGAGCGTT	Downregulated in brain	121	97.5
		Reverse: AGACACCTCTACTGACTCGG
slc7a10a	ENSDARG00000008100	Forward: GTCCAGATTGCCAAAGGACA	Downregulated in brain	123	97.4
		Reverse: ACCACTGTAGGCAAATGACG
ddc	ENSDARG00000016494	Forward: CTGAACGGCATTGAGTTTGC	Downregulated in brain	263	95.2
		Reverse: TGGAGAGCTTTGAGTCCGTA
slc4a1a	ENSDARG00000012881	Forward: GCAGTTTATCCAGCATTGGC	Downregulated in brain	229	99.1
		Reverse: ACCACACCTGACAAAACCAC
cxcr4b	ENSDARG00000041959	Forward: AACTTTGCGACCTCTCAGTC	Upregulated in olfactory mucosae	185	97.85
		Reverse: AAACAGGAGGTCTGCGATTG
cxcr3.2	ENSDARG00000041041	Forward: GTGCCTAACATCTCGTGCC	Upregulated in olfactory mucosae	104	100.4
		Reverse: ATCTGTAGGCGCTGAGACC
syp12b	ENSDARG00000000690	Forward: TGGTGACTACACAAGAACACAA	Upregulated in olfactory mucosae	240	102.8
		Reverse: TGGGACTTTGTAACTCTGCG
gnai2b	ENSDARG00000017294	Forward: CGGAGAATCATGAGGATGGTG	Upregulated in olfactory mucosae	152	98.4
		Reverse: TTCACGACTCGTCCATTTCG
rgs2	ENSDARG00000098761	Forward: GGCACAGTCTCTGGACAATC	Upregulated in olfactory mucosae	215	94.25
		Reverse: AGTCCAGGTTGATCTCTTTTGG
rac2	ENSDARG00000038010	Forward: CACCGATCACTTACCCACAG	Upregulated in olfactory mucosae	197	103.3
		Reverse: ACAGTGACGAATCGTGTATCTT
trpc2a	ENSDARG00000039065	Forward: TTGGCAGATTGAACGAGACG	Downregulated in olfactory mucosae	158	96.4
		Reverse: GTTCAGCAGCACTATGACGA
kcng4a	ENSDARG00000062967	Forward: GAGAATAGGGGTGTGTGCTC	Downregulated in olfactory mucosae	151	101.05
		Reverse: CGTCGATGATGTTCAAGGGT
kctd9a	ENSDARG00000021209	Forward: AATGGCAAGGTTGTAGCTGT	Downregulated in olfactory mucosae	229	92.3
		Reverse: AATCAGTGTGCGATCCTGAG
clcn2	ENSDARG00000060439	Forward: ACCGACGCAATGAAGAATGA	Downregulated in olfactory mucosae	167	96.05
		Reverse: CTGTGAGTCTTGTGCAGTGT
kcnc4	ENSDARG00000061288	Forward: ACATCACAAGAAACCGCTCA	Downregulated in olfactory mucosae	226	100.45
		Reverse: TTACAGCTCTCTGTGTGGATTG
taar19e	ENSDARG00000092991	Forward: TATGGGCTGTGTTTGCCAAT	Downregulated in olfactory mucosae	191	97.25
		Reverse: TCTACCACAGTGAGTGAGCG
v2r11	ENSDARG00000005942	Forward: CAACACAACAGATGCACGAG	Downregulated in olfactory mucosae	171	100.75
		Reverse: GCAACTACAATGGTCGCAAG
v2rh32	ENSDARG00000040594	Forward: CTTGGCAGATGGTTCCCTAC	Downregulated in olfactory mucosae	147	103.45
		Reverse: TGCGGACAACAATTAACCCA
taar20b	ENSDARG00000096169	Forward: CAGCAGGCATCCTCTCTAATC	Downregulated in olfactory mucosae	192	99.15
		Reverse: TAACAGCAGTAGGTCAACATCA
ef1a	ENSDARG00000020850	Forward: CTTCTCAGGCTGACTGTGC	Reference gene	358	102.3 % in brain
		Reverse: CCGCTAGCATTACCCTCC			101.9% in olfactory mucosa

## Sheet: Table 4
Supplementary Table 4. Functional enrichment analysis for differentially expressed genes.
GO Category	GO Term	Description	P-value	FDR q-value	Enrichment	N	B	n	b	Genes
Up-regulated genes in olfactory mucosa
GOPROCESS	GO:0043207	response to external biotic stimulus	4.05e-33	2.9e-29	8.79	14382	156	514	49	[mxe - myxovirus (influenza virus) resistance e, irg1l - immunoresponsive gene 1, like, cxcl-c1c - chemokine (c-x-c motif) ligand c1c, cebpb - ccaat/enhancer binding protein (c/ebp), beta, ifng1-2 - interferon, gamma 1-2, irg1 - immunoresponsive gene 1, gpr84 - g protein-coupled receptor 84, il10 - interleukin 10, tlr2 - toll-like receptor 2, tfa - transferrin-a, zgc:153631 - zgc:153631, atf3 - a…
GOPROCESS	GO:0009607	response to biotic stimulus	2.17e-32	7.77e-29	8.52	14382	161	514	49	[mxe - myxovirus (influenza virus) resistance e, cxcl-c1c - chemokine (c-x-c motif) ligand c1c, irg1l - immunoresponsive gene 1, like, cebpb - ccaat/enhancer binding protein (c/ebp), beta, ifng1-2 - interferon, gamma 1-2, irg1 - immunoresponsive gene 1, gpr84 - g protein-coupled receptor 84, il10 - interleukin 10, tlr2 - toll-like receptor 2, tfa - transferrin-a, zgc:153631 - zgc:153631, atf3 - a…
GOPROCESS	GO:0009605	response to external stimulus	6.37e-24	1.52e-20	5.51	14382	259	514	51	[irg1l - immunoresponsive gene 1, like, mxe - myxovirus (influenza virus) resistance e, cxcl-c1c - chemokine (c-x-c motif) ligand c1c, cebpb - ccaat/enhancer binding protein (c/ebp), beta, ifng1-2 - interferon, gamma 1-2, irg1 - immunoresponsive gene 1, gpr84 - g protein-coupled receptor 84, il10 - interleukin 10, tlr2 - toll-like receptor 2, tfa - transferrin-a, zgc:153631 - zgc:153631, atf3 - a…
GOPROCESS	GO:0051707	response to other organism	1.14e-23	2.03e-20	8.32	14382	121	514	36	[mxe - myxovirus (influenza virus) resistance e, irg1l - immunoresponsive gene 1, like, rhogb - ras homolog gene family, member gb, kmo - kynurenine 3-monooxygenase, cebpb - ccaat/enhancer binding protein (c/ebp), beta, ifng1-2 - interferon, gamma 1-2, rsad2 - radical s-adenosyl methionine domain containing 2, mpeg1 - macrophage expressed 1, zgc:110354 - zgc:110354, rac2 - ras-related c3 botulinu…
GOPROCESS	GO:0051704	multi-organism process	2.33e-22	3.34e-19	7.69	14382	131	514	36	[mxe - myxovirus (influenza virus) resistance e, irg1l - immunoresponsive gene 1, like, rhogb - ras homolog gene family, member gb, kmo - kynurenine 3-monooxygenase, cebpb - ccaat/enhancer binding protein (c/ebp), beta, ifng1-2 - interferon, gamma 1-2, rsad2 - radical s-adenosyl methionine domain containing 2, mpeg1 - macrophage expressed 1, zgc:110354 - zgc:110354, rac2 - ras-related c3 botulinu…
GOPROCESS	GO:0006952	defense response	3.52e-21	4.19e-18	5.78	14382	208	514	43	[cxcl-c1c - chemokine (c-x-c motif) ligand c1c, mxe - myxovirus (influenza virus) resistance e, irg1l - immunoresponsive gene 1, like, cxc64 - cxc chemokine 64, LOC100151629 - tumor necrosis factor receptor superfamily member 5-like, ifng1-2 - interferon, gamma 1-2, rsad2 - radical s-adenosyl methionine domain containing 2, rel - v-rel reticuloendotheliosis viral oncogene homolog, ccl-c5a - chemo…
GOPROCESS	GO:0002376	immune system process	1.12e-18	1.14e-15	4.1	14382	362	514	53	[mxe - myxovirus (influenza virus) resistance e, cxcl-c1c - chemokine (c-x-c motif) ligand c1c, ctsh - cathepsin h, ifng1-2 - interferon, gamma 1-2, c1qa - complement component 1, q subcomponent, a chain, LOC100004948 - tnfaip3-interacting protein 1-like, ccl-c5a - chemokine ccl-c5a, c1qc - complement component 1, q subcomponent, c chain, si:ch211-214p13.9 - si:ch211-214p13.9, il10 - interleukin …
GOPROCESS	GO:0002682	regulation of immune system process	1.09e-14	9.72e-12	5.8	14382	140	514	29	[irf8 - interferon regulatory factor 8, cxcl-c1c - chemokine (c-x-c motif) ligand c1c, cxc64 - cxc chemokine 64, c1qa - complement component 1, q subcomponent, a chain, LOC100004948 - tnfaip3-interacting protein 1-like, c1qc - complement component 1, q subcomponent, c chain, rac2 - ras-related c3 botulinum toxin substrate 2 (rho family, small gtp binding protein rac2), zgc:158446 - zgc:158446, c1…
GOPROCESS	GO:0006954	inflammatory response	1.51e-13	1.2e-10	6.85	14382	94	514	23	[irg1l - immunoresponsive gene 1, like, cxcl-c1c - chemokine (c-x-c motif) ligand c1c, nrros - negative regulator of reactive oxygen species, lyn - v-yes-1 yamaguchi sarcoma viral related oncogene homolog, zgc:153631 - zgc:153631, cxc64 - cxc chemokine 64, LOC100151629 - tumor necrosis factor receptor superfamily member 5-like, rel - v-rel reticuloendotheliosis viral oncogene homolog, tlr5b - tol…
GOPROCESS	GO:0006955	immune response	2.73e-13	1.95e-10	4.08	14382	254	514	37	[mxe - myxovirus (influenza virus) resistance e, cxcl-c1c - chemokine (c-x-c motif) ligand c1c, ctsh - cathepsin h, ctssb.1 - cathepsin sb, tandem duplicate 1, cxc64 - cxc chemokine 64, LOC100151629 - tumor necrosis factor receptor superfamily member 5-like, ifng1-2 - interferon, gamma 1-2, rsad2 - radical s-adenosyl methionine domain containing 2, rel - v-rel reticuloendotheliosis viral oncogene…
GOPROCESS	GO:0009617	response to bacterium	1.53e-12	9.97e-10	7.82	14382	68	514	19	[irg1l - immunoresponsive gene 1, like, dram1 - dna-damage regulated autophagy modulator 1, rhogb - ras homolog gene family, member gb, lect2l - leukocyte cell-derived chemotaxin 2 like, cebpb - ccaat/enhancer binding protein (c/ebp), beta, ifng1-2 - interferon, gamma 1-2, cxcr3.2 - chemokine (c-x-c motif) receptor 3, tandem duplicate 2, tlr21 - toll-like receptor 21, angptl4 - angiopoietin-like …
GOPROCESS	GO:0002237	response to molecule of bacterial origin	4.36e-12	2.6e-09	10.24	14382	41	514	15	[cxcl-c1c - chemokine (c-x-c motif) ligand c1c, cxcr4b - chemokine (c-x-c motif), receptor 4b, zgc:153631 - zgc:153631, junba - jun b proto-oncogene a, cxc64 - cxc chemokine 64, LOC100151629 - tumor necrosis factor receptor superfamily member 5-like, jun - jun proto-oncogene, LOC100333821 - tumor necrosis factor receptor superfamily member 11a-like, nos2b - nitric oxide synthase 2b, inducible, cx…
GOPROCESS	GO:0032496	response to lipopolysaccharide	1.34e-11	7.34e-09	10.59	14382	37	514	14	[cxcl-c1c - chemokine (c-x-c motif) ligand c1c, cxcr4b - chemokine (c-x-c motif), receptor 4b, zgc:153631 - zgc:153631, junba - jun b proto-oncogene a, cxc64 - cxc chemokine 64, LOC100151629 - tumor necrosis factor receptor superfamily member 5-like, jun - jun proto-oncogene, LOC100333821 - tumor necrosis factor receptor superfamily member 11a-like, cxcl-c5c - chemokine (c-x-c motif) ligand c5c, …
GOPROCESS	GO:0006935	chemotaxis	2.14e-11	1.09e-08	7.3	14382	69	514	18	[cxcl-c1c - chemokine (c-x-c motif) ligand c1c, cxcr4b - chemokine (c-x-c motif), receptor 4b, cxc64 - cxc chemokine 64, ccr12.2 - chemokine (c-c motif) receptor 12.2, coro1a - coronin, actin binding protein, 1a, cxcr3.2 - chemokine (c-x-c motif) receptor 3, tandem duplicate 2, ccl-c5a - chemokine ccl-c5a, cxcl-c5c - chemokine (c-x-c motif) ligand c5c, ccr9a - chemokine (c-c motif) receptor 9a, z…
GOPROCESS	GO:0042330	taxis	2.81e-11	1.34e-08	6.73	14382	79	514	19	[cxcl-c1c - chemokine (c-x-c motif) ligand c1c, cxcr4b - chemokine (c-x-c motif), receptor 4b, cxc64 - cxc chemokine 64, sap130b - sin3a-associated protein b, ccr12.2 - chemokine (c-c motif) receptor 12.2, coro1a - coronin, actin binding protein, 1a, cxcr3.2 - chemokine (c-x-c motif) receptor 3, tandem duplicate 2, ccl-c5a - chemokine ccl-c5a, cxcl-c5c - chemokine (c-x-c motif) ligand c5c, ccr9a …
GOPROCESS	GO:0002684	positive regulation of immune system process	4.5e-11	2.01e-08	6.56	14382	81	514	19	[cxcl-c1c - chemokine (c-x-c motif) ligand c1c, lyn - v-yes-1 yamaguchi sarcoma viral related oncogene homolog, figf - c-fos induced growth factor, cxc64 - cxc chemokine 64, c1qa - complement component 1, q subcomponent, a chain, LOC100004948 - tnfaip3-interacting protein 1-like, tlr5b - toll-like receptor 5b, c1qc - complement component 1, q subcomponent, c chain, tlr21 - toll-like receptor 21, …
GOPROCESS	GO:0050896	response to stimulus	1.45e-10	6.09e-08	1.99	14382	1268	514	90	[loxl2a - lysyl oxidase-like 2a, irg1l - immunoresponsive gene 1, like, mxe - myxovirus (influenza virus) resistance e, cxcl-c1c - chemokine (c-x-c motif) ligand c1c, arntl1a - aryl hydrocarbon receptor nuclear translocator-like 1a, ctsh - cathepsin h, hsd11b2 - hydroxysteroid 11-beta dehydrogenase 2, cebpb - ccaat/enhancer binding protein (c/ebp), beta, ifng1-2 - interferon, gamma 1-2, c1qa - co…
GOPROCESS	GO:0009615	response to virus	1.45e-10	5.77e-08	10.1	14382	36	514	13	[mxe - myxovirus (influenza virus) resistance e, LOC795096 - uncharacterized loc795096, atf3 - activating transcription factor 3, pkz - protein kinase containing z-dna binding domains, ifng1-2 - interferon, gamma 1-2, rsad2 - radical s-adenosyl methionine domain containing 2, mxa - myxovirus (influenza) resistance a, irf7 - interferon regulatory factor 7, mxc - myxovirus (influenza virus) resista…
GOPROCESS	GO:0098542	defense response to other organism	1.56e-10	5.86e-08	6.54	14382	77	514	18	[mxe - myxovirus (influenza virus) resistance e, dram1 - dna-damage regulated autophagy modulator 1, LOC795096 - uncharacterized loc795096, ifng1-2 - interferon, gamma 1-2, rsad2 - radical s-adenosyl methionine domain containing 2, tlr21 - toll-like receptor 21, nos2b - nitric oxide synthase 2b, inducible, mxc - myxovirus (influenza virus) resistance c, mpeg1 - macrophage expressed 1, zgc:110354 …
GOPROCESS	GO:0002252	immune effector process	1.97e-10	7.02e-08	7.46	14382	60	514	16	[mxe - myxovirus (influenza virus) resistance e, LOC795096 - uncharacterized loc795096, rsad2 - radical s-adenosyl methionine domain containing 2, c1qa - complement component 1, q subcomponent, a chain, cxcr3.2 - chemokine (c-x-c motif) receptor 3, tandem duplicate 2, c1qc - complement component 1, q subcomponent, c chain, mxc - myxovirus (influenza virus) resistance c, rac2 - ras-related c3 botu…
GOPROCESS	GO:0050900	leukocyte migration	5.37e-10	1.83e-07	8.33	14382	47	514	14	[cxcl-c1c - chemokine (c-x-c motif) ligand c1c, cxc64 - cxc chemokine 64, coro1a - coronin, actin binding protein, 1a, ccl-c5a - chemokine ccl-c5a, cxcr3.2 - chemokine (c-x-c motif) receptor 3, tandem duplicate 2, cxcl-c5c - chemokine (c-x-c motif) ligand c5c, rac2 - ras-related c3 botulinum toxin substrate 2 (rho family, small gtp binding protein rac2), zgc:194112 - zgc:194112, mmp9 - matrix met…
GOPROCESS	GO:0060326	cell chemotaxis	1.32e-09	4.28e-07	8.66	14382	42	514	13	[cxcl-c1c - chemokine (c-x-c motif) ligand c1c, cxc64 - cxc chemokine 64, coro1a - coronin, actin binding protein, 1a, ccl-c5a - chemokine ccl-c5a, cxcr3.2 - chemokine (c-x-c motif) receptor 3, tandem duplicate 2, cxcl-c5c - chemokine (c-x-c motif) ligand c5c, rac2 - ras-related c3 botulinum toxin substrate 2 (rho family, small gtp binding protein rac2), zgc:194112 - zgc:194112, si:dkey-25o1.4 - …
GOPROCESS	GO:0030595	leukocyte chemotaxis	3.13e-09	9.74e-07	9.07	14382	37	514	12	[cxcl-c5c - chemokine (c-x-c motif) ligand c5c, cxcl-c1c - chemokine (c-x-c motif) ligand c1c, zgc:194112 - zgc:194112, rac2 - ras-related c3 botulinum toxin substrate 2 (rho family, small gtp binding protein rac2), si:dkey-25o1.4 - si:dkey-25o1.4, cxc64 - cxc chemokine 64, mmp13a - matrix metalloproteinase 13a, coro1a - coronin, actin binding protein, 1a, cxcr3.2 - chemokine (c-x-c motif) recept…
GOPROCESS	GO:0002685	regulation of leukocyte migration	2.52e-08	7.5e-06	13.99	14382	16	514	8	[cxcl-c5c - chemokine (c-x-c motif) ligand c5c, cxcl-c1c - chemokine (c-x-c motif) ligand c1c, cxcr4b - chemokine (c-x-c motif), receptor 4b, lyn - v-yes-1 yamaguchi sarcoma viral related oncogene homolog, rac2 - ras-related c3 botulinum toxin substrate 2 (rho family, small gtp binding protein rac2), figf - c-fos induced growth factor, inpp5d - inositol polyphosphate-5-phosphatase, 145kda, cxc64 …
GOPROCESS	GO:0048584	positive regulation of response to stimulus	2.61e-08	7.47e-06	3.01	14382	297	514	32	[cxcl-c1c - chemokine (c-x-c motif) ligand c1c, ctsh - cathepsin h, cxc64 - cxc chemokine 64, inhbaa - inhibin, beta aa, ip6k2 - inositol hexaphosphate kinase 2, gadd45g - growth arrest and dna-damage-inducible, gamma, c1qa - complement component 1, q subcomponent, a chain, LOC100004948 - tnfaip3-interacting protein 1-like, c1qc - complement component 1, q subcomponent, c chain, ccl-c5a - chemoki…
GOPROCESS	GO:0006950	response to stress	6.47e-08	1.78e-05	2.19	14382	678	514	53	[irg1l - immunoresponsive gene 1, like, mxe - myxovirus (influenza virus) resistance e, cxcl-c1c - chemokine (c-x-c motif) ligand c1c, loxl2a - lysyl oxidase-like 2a, hsd11b2 - hydroxysteroid 11-beta dehydrogenase 2, ifng1-2 - interferon, gamma 1-2, ccl-c5a - chemokine ccl-c5a, pole - polymerase (dna directed), epsilon, irg1 - immunoresponsive gene 1, hbegfa - heparin-binding egf-like growth fact…
GOPROCESS	GO:0033993	response to lipid	7.97e-08	2.11e-05	5.85	14382	67	514	14	[cxcl-c1c - chemokine (c-x-c motif) ligand c1c, cxcr4b - chemokine (c-x-c motif), receptor 4b, zgc:153631 - zgc:153631, junba - jun b proto-oncogene a, cxc64 - cxc chemokine 64, LOC100151629 - tumor necrosis factor receptor superfamily member 5-like, jun - jun proto-oncogene, LOC100333821 - tumor necrosis factor receptor superfamily member 11a-like, nos2b - nitric oxide synthase 2b, inducible, cx…
GOPROCESS	GO:0002688	regulation of leukocyte chemotaxis	1.02e-07	2.6e-05	15.07	14382	13	514	7	[cxcl-c5c - chemokine (c-x-c motif) ligand c5c, cxcl-c1c - chemokine (c-x-c motif) ligand c1c, cxcr4b - chemokine (c-x-c motif), receptor 4b, lyn - v-yes-1 yamaguchi sarcoma viral related oncogene homolog, figf - c-fos induced growth factor, inpp5d - inositol polyphosphate-5-phosphatase, 145kda, cxc64 - cxc chemokine 64]
GOPROCESS	GO:0040017	positive regulation of locomotion	1.37e-07	3.39e-05	8.48	14382	33	514	10	[cxcl-c5c - chemokine (c-x-c motif) ligand c5c, cxcr4b - chemokine (c-x-c motif), receptor 4b, cxcl-c1c - chemokine (c-x-c motif) ligand c1c, rac2 - ras-related c3 botulinum toxin substrate 2 (rho family, small gtp binding protein rac2), mmp14b - matrix metalloproteinase 14b (membrane-inserted), figf - c-fos induced growth factor, zap70 - zeta-chain (tcr) associated protein kinase, cxc64 - cxc ch…
GOPROCESS	GO:0048518	positive regulation of biological process	2.18e-07	5.19e-05	1.92	14382	963	514	66	[loxl2a - lysyl oxidase-like 2a, cxcl-c1c - chemokine (c-x-c motif) ligand c1c, prrx1b - paired related homeobox 1b, arntl1a - aryl hydrocarbon receptor nuclear translocator-like 1a, ctsh - cathepsin h, birc5a - baculoviral iap repeat-containing 5a, esco2 - establishment of cohesion 1 homolog 2, inhbaa - inhibin, beta aa, ip6k2 - inositol hexaphosphate kinase 2, c1qa - complement component 1, q s…
GOPROCESS	GO:0097529	myeloid leukocyte migration	3.43e-07	7.9e-05	7.77	14382	36	514	10	[cxcl-c1c - chemokine (c-x-c motif) ligand c1c, zgc:194112 - zgc:194112, rac2 - ras-related c3 botulinum toxin substrate 2 (rho family, small gtp binding protein rac2), si:dkey-25o1.4 - si:dkey-25o1.4, mmp13a - matrix metalloproteinase 13a, saa - serum amyloid a, cxcr3.2 - chemokine (c-x-c motif) receptor 3, tandem duplicate 2, ccl-c5a - chemokine ccl-c5a, cyba - cytochrome b-245, alpha polypepti…
GOPROCESS	GO:0030335	positive regulation of cell migration	6.49e-07	0.000145	8.39	14382	30	514	9	[cxcl-c5c - chemokine (c-x-c motif) ligand c5c, cxcl-c1c - chemokine (c-x-c motif) ligand c1c, rac2 - ras-related c3 botulinum toxin substrate 2 (rho family, small gtp binding protein rac2), mmp14b - matrix metalloproteinase 14b (membrane-inserted), figf - c-fos induced growth factor, zap70 - zeta-chain (tcr) associated protein kinase, cxc64 - cxc chemokine 64, gata3 - gata-binding protein 3, syk…
GOPROCESS	GO:2000147	positive regulation of cell motility	6.49e-07	0.00014	8.39	14382	30	514	9	[cxcl-c5c - chemokine (c-x-c motif) ligand c5c, cxcl-c1c - chemokine (c-x-c motif) ligand c1c, rac2 - ras-related c3 botulinum toxin substrate 2 (rho family, small gtp binding protein rac2), mmp14b - matrix metalloproteinase 14b (membrane-inserted), figf - c-fos induced growth factor, zap70 - zeta-chain (tcr) associated protein kinase, cxc64 - cxc chemokine 64, gata3 - gata-binding protein 3, syk…
GOPROCESS	GO:0051272	positive regulation of cellular component movement	8.86e-07	0.000186	8.12	14382	31	514	9	[cxcl-c5c - chemokine (c-x-c motif) ligand c5c, cxcl-c1c - chemokine (c-x-c motif) ligand c1c, rac2 - ras-related c3 botulinum toxin substrate 2 (rho family, small gtp binding protein rac2), mmp14b - matrix metalloproteinase 14b (membrane-inserted), figf - c-fos induced growth factor, zap70 - zeta-chain (tcr) associated protein kinase, cxc64 - cxc chemokine 64, gata3 - gata-binding protein 3, syk…
GOPROCESS	GO:0050778	positive regulation of immune response	1.62e-06	0.00033	5.42	14382	62	514	12	[tlr21 - toll-like receptor 21, lyn - v-yes-1 yamaguchi sarcoma viral related oncogene homolog, cd226 - cd226 molecule, zgc:158446 - zgc:158446, c1qb - complement component 1, q subcomponent, b chain, si:ch211-214p13.9 - si:ch211-214p13.9, c1qa - complement component 1, q subcomponent, a chain, tlr2 - toll-like receptor 2, LOC100004948 - tnfaip3-interacting protein 1-like, syk - spleen tyrosine k…
GOPROCESS	GO:0003373	dynamin family protein polymerization involved in membrane fission	2.8e-06	0.000557	12.91	14382	13	514	6	[LOC562203 - interferon-induced gtp-binding protein mx-like, mxd - myxovirus (influenza virus) resistance d, mxc - myxovirus (influenza virus) resistance c, mxe - myxovirus (influenza virus) resistance e, LOC561067 - interferon-induced gtp-binding protein mx-like, mxa - myxovirus (influenza) resistance a]
GOPROCESS	GO:0003374	dynamin family protein polymerization involved in mitochondrial fission	2.8e-06	0.000542	12.91	14382	13	514	6	[LOC562203 - interferon-induced gtp-binding protein mx-like, mxd - myxovirus (influenza virus) resistance d, mxc - myxovirus (influenza virus) resistance c, mxe - myxovirus (influenza virus) resistance e, LOC561067 - interferon-induced gtp-binding protein mx-like, mxa - myxovirus (influenza) resistance a]
GOPROCESS	GO:0002687	positive regulation of leukocyte migration	2.93e-06	0.000551	17.49	14382	8	514	5	[cxcl-c5c - chemokine (c-x-c motif) ligand c5c, cxcl-c1c - chemokine (c-x-c motif) ligand c1c, rac2 - ras-related c3 botulinum toxin substrate 2 (rho family, small gtp binding protein rac2), figf - c-fos induced growth factor, cxc64 - cxc chemokine 64]
GOPROCESS	GO:0051607	defense response to virus	3.07e-06	0.000562	8.29	14382	27	514	8	[mxc - myxovirus (influenza virus) resistance c, mxe - myxovirus (influenza virus) resistance e, si:dkey-26g8.12 - si:dkey-26g8.12, LOC795096 - uncharacterized loc795096, rsad2 - radical s-adenosyl methionine domain containing 2, ifit5 - interferon-induced protein with tetratricopeptide repeats 5, zgc:123282 - zgc:123282, si:dkey-26g8.11 - si:dkey-26g8.11]
GOPROCESS	GO:0048583	regulation of response to stimulus	3.13e-06	0.00056	1.9	14382	809	514	55	[cxcl-c1c - chemokine (c-x-c motif) ligand c1c, ctsh - cathepsin h, birc5a - baculoviral iap repeat-containing 5a, rasal3 - ras protein activator like 3, inhbaa - inhibin, beta aa, ip6k2 - inositol hexaphosphate kinase 2, c1qa - complement component 1, q subcomponent, a chain, LOC100004948 - tnfaip3-interacting protein 1-like, ccl-c5a - chemokine ccl-c5a, hif1an - hypoxia-inducible factor 1, alph…
GOPROCESS	GO:0002253	activation of immune response	3.14e-06	0.000547	5.6	14382	55	514	11	[tlr21 - toll-like receptor 21, lyn - v-yes-1 yamaguchi sarcoma viral related oncogene homolog, zgc:158446 - zgc:158446, c1qb - complement component 1, q subcomponent, b chain, si:ch211-214p13.9 - si:ch211-214p13.9, c1qa - complement component 1, q subcomponent, a chain, tlr2 - toll-like receptor 2, LOC100004948 - tnfaip3-interacting protein 1-like, syk - spleen tyrosine kinase, tlr5b - toll-like…
GOPROCESS	GO:0050776	regulation of immune response	3.51e-06	0.000597	4.66	14382	78	514	13	[lyn - v-yes-1 yamaguchi sarcoma viral related oncogene homolog, socs1a - suppressor of cytokine signaling 1a, c1qa - complement component 1, q subcomponent, a chain, LOC100004948 - tnfaip3-interacting protein 1-like, tlr5b - toll-like receptor 5b, c1qc - complement component 1, q subcomponent, c chain, tlr21 - toll-like receptor 21, cd226 - cd226 molecule, zgc:158446 - zgc:158446, si:ch211-214p1…
GOPROCESS	GO:0045087	innate immune response	4.52e-06	0.000752	4.26	14382	92	514	14	[mxe - myxovirus (influenza virus) resistance e, nrros - negative regulator of reactive oxygen species, lyn - v-yes-1 yamaguchi sarcoma viral related oncogene homolog, pkz - protein kinase containing z-dna binding domains, rel - v-rel reticuloendotheliosis viral oncogene homolog, rsad2 - radical s-adenosyl methionine domain containing 2, tlr5b - toll-like receptor 5b, cxcr3.2 - chemokine (c-x-c m…
GOPROCESS	GO:0010033	response to organic substance	4.73e-06	0.000769	2.82	14382	238	514	24	[cxcr4b - chemokine (c-x-c motif), receptor 4b, cxcl-c1c - chemokine (c-x-c motif) ligand c1c, socs1a - suppressor of cytokine signaling 1a, zgc:153631 - zgc:153631, timp2b - tissue inhibitor of metalloproteinase 2b, junba - jun b proto-oncogene a, cxc64 - cxc chemokine 64, LOC100151629 - tumor necrosis factor receptor superfamily member 5-like, rel - v-rel reticuloendotheliosis viral oncogene ho…
GOPROCESS	GO:0070098	chemokine-mediated signaling pathway	5.37e-06	0.000853	9.33	14382	21	514	7	[cxcl-c5c - chemokine (c-x-c motif) ligand c5c, cxcl-c1c - chemokine (c-x-c motif) ligand c1c, zgc:194112 - zgc:194112, si:dkey-25o1.4 - si:dkey-25o1.4, cxc64 - cxc chemokine 64, ccl-c5a - chemokine ccl-c5a, cxcr3.2 - chemokine (c-x-c motif) receptor 3, tandem duplicate 2]
GOPROCESS	GO:0010941	regulation of cell death	7.32e-06	0.00114	2.47	14382	329	514	29	[ctsh - cathepsin h, bcl2l10 - bcl2-like 10 (apoptosis facilitator), birc5a - baculoviral iap repeat-containing 5a, esco2 - establishment of cohesion 1 homolog 2, junba - jun b proto-oncogene a, inhbaa - inhibin, beta aa, LOC100151629 - tumor necrosis factor receptor superfamily member 5-like, tnfrsf18 - tumor necrosis factor receptor superfamily, member 18, pim3 - pim-3 oncogene, traf5 - tnf rec…
GOPROCESS	GO:1990266	neutrophil migration	7.36e-06	0.00112	7.46	14382	30	514	8	[cxcl-c1c - chemokine (c-x-c motif) ligand c1c, rac2 - ras-related c3 botulinum toxin substrate 2 (rho family, small gtp binding protein rac2), zgc:194112 - zgc:194112, si:dkey-25o1.4 - si:dkey-25o1.4, saa - serum amyloid a, ccl-c5a - chemokine ccl-c5a, cyba - cytochrome b-245, alpha polypeptide, pik3cg - phosphoinositide-3-kinase, catalytic, gamma polypeptide]
GOPROCESS	GO:0032103	positive regulation of response to external stimulus	7.64e-06	0.00114	8.9	14382	22	514	7	[cxcl-c5c - chemokine (c-x-c motif) ligand c5c, cxcl-c1c - chemokine (c-x-c motif) ligand c1c, cxcr4b - chemokine (c-x-c motif), receptor 4b, mmp9 - matrix metalloproteinase 9, figf - c-fos induced growth factor, cxc64 - cxc chemokine 64, tlr2 - toll-like receptor 2]
GOPROCESS	GO:0050789	regulation of biological process	9.01e-06	0.00131	1.27	14382	4725	514	215	[stat2 - signal transducer and activator of transcription 2, esco2 - establishment of cohesion 1 homolog 2, inhbaa - inhibin, beta aa, cebpb - ccaat/enhancer binding protein (c/ebp), beta, rasal3 - ras protein activator like 3, ifng1-2 - interferon, gamma 1-2, cebpa - ccaat/enhancer binding protein (c/ebp), alpha, fbxo5 - f-box protein 5, arhgap4a - rho gtpase activating protein 4a, cebpd - ccaat…
GOPROCESS	GO:0097530	granulocyte migration	9.61e-06	0.00137	7.22	14382	31	514	8	[cxcl-c1c - chemokine (c-x-c motif) ligand c1c, zgc:194112 - zgc:194112, rac2 - ras-related c3 botulinum toxin substrate 2 (rho family, small gtp binding protein rac2), si:dkey-25o1.4 - si:dkey-25o1.4, saa - serum amyloid a, ccl-c5a - chemokine ccl-c5a, cyba - cytochrome b-245, alpha polypeptide, pik3cg - phosphoinositide-3-kinase, catalytic, gamma polypeptide]
GOPROCESS	GO:0032101	regulation of response to external stimulus	1.21e-05	0.0017	4.18	14382	87	514	13	[cxcl-c1c - chemokine (c-x-c motif) ligand c1c, cxcr4b - chemokine (c-x-c motif), receptor 4b, lyn - v-yes-1 yamaguchi sarcoma viral related oncogene homolog, figf - c-fos induced growth factor, cxc64 - cxc chemokine 64, LOC100004948 - tnfaip3-interacting protein 1-like, zgc:171731 - zgc:171731, cxcl-c5c - chemokine (c-x-c motif) ligand c5c, mmp9 - matrix metalloproteinase 9, inpp5d - inositol po…
GOPROCESS	GO:0030334	regulation of cell migration	1.38e-05	0.00189	4.13	14382	88	514	13	[cxcl-c1c - chemokine (c-x-c motif) ligand c1c, cxcr4b - chemokine (c-x-c motif), receptor 4b, lyn - v-yes-1 yamaguchi sarcoma viral related oncogene homolog, mmp14b - matrix metalloproteinase 14b (membrane-inserted), figf - c-fos induced growth factor, cxc64 - cxc chemokine 64, arhgap4a - rho gtpase activating protein 4a, cxcl-c5c - chemokine (c-x-c motif) ligand c5c, rac2 - ras-related c3 botul…
GOPROCESS	GO:0042127	regulation of cell proliferation	1.69e-05	0.00227	2.84	14382	207	514	21	[cxcl-c1c - chemokine (c-x-c motif) ligand c1c, lyn - v-yes-1 yamaguchi sarcoma viral related oncogene homolog, LOC570404 - uncharacterized loc570404, zgc:153631 - zgc:153631, figf - c-fos induced growth factor, pkz - protein kinase containing z-dna binding domains, junba - jun b proto-oncogene a, cxc64 - cxc chemokine 64, igfbp2a - insulin-like growth factor binding protein 2a, LOC100151629 - tu…
GOPROCESS	GO:1901700	response to oxygen-containing compound	1.75e-05	0.00231	3.42	14382	131	514	16	[cxcr4b - chemokine (c-x-c motif), receptor 4b, cxcl-c1c - chemokine (c-x-c motif) ligand c1c, socs1a - suppressor of cytokine signaling 1a, zgc:153631 - zgc:153631, junba - jun b proto-oncogene a, cxc64 - cxc chemokine 64, LOC100151629 - tumor necrosis factor receptor superfamily member 5-like, jun - jun proto-oncogene, LOC100333821 - tumor necrosis factor receptor superfamily member 11a-like, n…
GOPROCESS	GO:1902105	regulation of leukocyte differentiation	1.79e-05	0.00232	9.88	14382	17	514	6	[irf8 - interferon regulatory factor 8, irf7 - interferon regulatory factor 7, spi1b - spleen focus forming virus (sffv) proviral integration oncogene spi1b, gata3 - gata-binding protein 3, spi1a - spleen focus forming virus (sffv) proviral integration oncogene spi1a, syk - spleen tyrosine kinase]
GOPROCESS	GO:0040011	locomotion	1.91e-05	0.00244	2.35	14382	346	514	29	[cxcl-c1c - chemokine (c-x-c motif) ligand c1c, loxl2a - lysyl oxidase-like 2a, zgc:66337 - zgc:66337, cxc64 - cxc chemokine 64, cebpa - ccaat/enhancer binding protein (c/ebp), alpha, ccl-c5a - chemokine ccl-c5a, rac2 - ras-related c3 botulinum toxin substrate 2 (rho family, small gtp binding protein rac2), zgc:194112 - zgc:194112, xcr1a - chemokine (c motif) receptor 1, si:dkey-25o1.4 - si:dkey-…
GOPROCESS	GO:0050921	positive regulation of chemotaxis	2.21e-05	0.00277	12.72	14382	11	514	5	[cxcl-c5c - chemokine (c-x-c motif) ligand c5c, cxcr4b - chemokine (c-x-c motif), receptor 4b, cxcl-c1c - chemokine (c-x-c motif) ligand c1c, figf - c-fos induced growth factor, cxc64 - cxc chemokine 64]
GOPROCESS	GO:0051258	protein polymerization	2.6e-05	0.00321	7.53	14382	26	514	7	[mxd - myxovirus (influenza virus) resistance d, LOC562203 - interferon-induced gtp-binding protein mx-like, mxc - myxovirus (influenza virus) resistance c, mxe - myxovirus (influenza virus) resistance e, LOC561067 - interferon-induced gtp-binding protein mx-like, hcls1 - hematopoietic cell-specific lyn substrate 1, mxa - myxovirus (influenza) resistance a]
GOPROCESS	GO:0009620	response to fungus	2.6e-05	0.00315	7.53	14382	26	514	7	[rac2 - ras-related c3 botulinum toxin substrate 2 (rho family, small gtp binding protein rac2), zgc:77112 - zgc:77112, cebpb - ccaat/enhancer binding protein (c/ebp), beta, kmo - kynurenine 3-monooxygenase, traf3 - tnf receptor-associated factor 3, mcm4 - mcm4 minichromosome maintenance deficient 4, mitotin (s. cerevisiae), ncf1 - neutrophil cytosolic factor 1]
GOPROCESS	GO:0050794	regulation of cellular process	2.75e-05	0.00328	1.27	14382	4428	514	201	[stat2 - signal transducer and activator of transcription 2, esco2 - establishment of cohesion 1 homolog 2, inhbaa - inhibin, beta aa, cebpb - ccaat/enhancer binding protein (c/ebp), beta, rasal3 - ras protein activator like 3, cebpa - ccaat/enhancer binding protein (c/ebp), alpha, ifng1-2 - interferon, gamma 1-2, fbxo5 - f-box protein 5, arhgap4a - rho gtpase activating protein 4a, cebpd - ccaat…
GOPROCESS	GO:2000145	regulation of cell motility	2.84e-05	0.00333	3.87	14382	94	514	13	[cxcl-c1c - chemokine (c-x-c motif) ligand c1c, cxcr4b - chemokine (c-x-c motif), receptor 4b, lyn - v-yes-1 yamaguchi sarcoma viral related oncogene homolog, mmp14b - matrix metalloproteinase 14b (membrane-inserted), figf - c-fos induced growth factor, cxc64 - cxc chemokine 64, arhgap4a - rho gtpase activating protein 4a, cxcl-c5c - chemokine (c-x-c motif) ligand c5c, rac2 - ras-related c3 botul…
GOPROCESS	GO:0002683	negative regulation of immune system process	3.41e-05	0.00393	7.25	14382	27	514	7	[irf7 - interferon regulatory factor 7, cxcr4b - chemokine (c-x-c motif), receptor 4b, lyn - v-yes-1 yamaguchi sarcoma viral related oncogene homolog, socs1a - suppressor of cytokine signaling 1a, tsc22d3 - tsc22 domain family, member 3, inpp5d - inositol polyphosphate-5-phosphatase, 145kda, spi1b - spleen focus forming virus (sffv) proviral integration oncogene spi1b]
GOPROCESS	GO:0042742	defense response to bacterium	3.6e-05	0.00408	5.36	14382	47	514	9	[tlr21 - toll-like receptor 21, nos2b - nitric oxide synthase 2b, inducible, mpeg1 - macrophage expressed 1, zgc:110354 - zgc:110354, irg1 - immunoresponsive gene 1, rac2 - ras-related c3 botulinum toxin substrate 2 (rho family, small gtp binding protein rac2), dram1 - dna-damage regulated autophagy modulator 1, ifng1-2 - interferon, gamma 1-2, nos2a - nitric oxide synthase 2a, inducible]
GOPROCESS	GO:0065007	biological regulation	4.32e-05	0.00482	1.24	14382	5016	514	222	[stat2 - signal transducer and activator of transcription 2, esco2 - establishment of cohesion 1 homolog 2, inhbaa - inhibin, beta aa, cebpb - ccaat/enhancer binding protein (c/ebp), beta, rasal3 - ras protein activator like 3, ifng1-2 - interferon, gamma 1-2, cebpa - ccaat/enhancer binding protein (c/ebp), alpha, fbxo5 - f-box protein 5, arhgap4a - rho gtpase activating protein 4a, cebpd - ccaat…
GOPROCESS	GO:0034097	response to cytokine	4.4e-05	0.00484	7	14382	28	514	7	[zgc:194112 - zgc:194112, timp2b - tissue inhibitor of metalloproteinase 2b, si:dkey-25o1.4 - si:dkey-25o1.4, junba - jun b proto-oncogene a, rel - v-rel reticuloendotheliosis viral oncogene homolog, jun - jun proto-oncogene, ccl-c5a - chemokine ccl-c5a]
GOPROCESS	GO:0009611	response to wounding	4.4e-05	0.00477	7	14382	28	514	7	[nos2b - nitric oxide synthase 2b, inducible, irg1l - immunoresponsive gene 1, like, lyn - v-yes-1 yamaguchi sarcoma viral related oncogene homolog, mmp9 - matrix metalloproteinase 9, rac2 - ras-related c3 botulinum toxin substrate 2 (rho family, small gtp binding protein rac2), hbegfa - heparin-binding egf-like growth factor a, nos2a - nitric oxide synthase 2a, inducible]
GOPROCESS	GO:0000266	mitochondrial fission	5.11e-05	0.00545	8.39	14382	20	514	6	[mxd - myxovirus (influenza virus) resistance d, LOC562203 - interferon-induced gtp-binding protein mx-like, mxc - myxovirus (influenza virus) resistance c, mxe - myxovirus (influenza virus) resistance e, LOC561067 - interferon-induced gtp-binding protein mx-like, mxa - myxovirus (influenza) resistance a]
GOPROCESS	GO:0072593	reactive oxygen species metabolic process	5.11e-05	0.00537	8.39	14382	20	514	6	[nos2b - nitric oxide synthase 2b, inducible, nrros - negative regulator of reactive oxygen species, klf2a - kruppel-like factor 2a, nos2a - nitric oxide synthase 2a, inducible, ncf1 - neutrophil cytosolic factor 1, cyba - cytochrome b-245, alpha polypeptide]
GOPROCESS	GO:1902622	regulation of neutrophil migration	5.18e-05	0.00536	15.99	14382	7	514	4	[cxcr4b - chemokine (c-x-c motif), receptor 4b, lyn - v-yes-1 yamaguchi sarcoma viral related oncogene homolog, rac2 - ras-related c3 botulinum toxin substrate 2 (rho family, small gtp binding protein rac2), inpp5d - inositol polyphosphate-5-phosphatase, 145kda]
GOPROCESS	GO:0002690	positive regulation of leukocyte chemotaxis	5.18e-05	0.00529	15.99	14382	7	514	4	[cxcl-c5c - chemokine (c-x-c motif) ligand c5c, cxcl-c1c - chemokine (c-x-c motif) ligand c1c, figf - c-fos induced growth factor, cxc64 - cxc chemokine 64]
GOPROCESS	GO:0048246	macrophage chemotaxis	5.18e-05	0.00521	15.99	14382	7	514	4	[rac2 - ras-related c3 botulinum toxin substrate 2 (rho family, small gtp binding protein rac2), mmp13a - matrix metalloproteinase 13a, cxcr3.2 - chemokine (c-x-c motif) receptor 3, tandem duplicate 2, cyba - cytochrome b-245, alpha polypeptide]
GOPROCESS	GO:1905517	macrophage migration	5.18e-05	0.00514	15.99	14382	7	514	4	[rac2 - ras-related c3 botulinum toxin substrate 2 (rho family, small gtp binding protein rac2), mmp13a - matrix metalloproteinase 13a, cxcr3.2 - chemokine (c-x-c motif) receptor 3, tandem duplicate 2, cyba - cytochrome b-245, alpha polypeptide]
GOPROCESS	GO:0042981	regulation of apoptotic process	6.62e-05	0.00648	2.31	14382	315	514	26	[ctsh - cathepsin h, bcl2l10 - bcl2-like 10 (apoptosis facilitator), birc5a - baculoviral iap repeat-containing 5a, esco2 - establishment of cohesion 1 homolog 2, inhbaa - inhibin, beta aa, LOC100151629 - tumor necrosis factor receptor superfamily member 5-like, tnfrsf18 - tumor necrosis factor receptor superfamily, member 18, pim3 - pim-3 oncogene, traf5 - tnf receptor-associated factor 5, dusp6…
GOPROCESS	GO:0050920	regulation of chemotaxis	7.11e-05	0.00687	6.53	14382	30	514	7	[cxcl-c5c - chemokine (c-x-c motif) ligand c5c, cxcr4b - chemokine (c-x-c motif), receptor 4b, cxcl-c1c - chemokine (c-x-c motif) ligand c1c, lyn - v-yes-1 yamaguchi sarcoma viral related oncogene homolog, figf - c-fos induced growth factor, inpp5d - inositol polyphosphate-5-phosphatase, 145kda, cxc64 - cxc chemokine 64]
GOPROCESS	GO:0043067	regulation of programmed cell death	7.36e-05	0.00701	2.29	14382	317	514	26	[ctsh - cathepsin h, bcl2l10 - bcl2-like 10 (apoptosis facilitator), birc5a - baculoviral iap repeat-containing 5a, esco2 - establishment of cohesion 1 homolog 2, inhbaa - inhibin, beta aa, LOC100151629 - tumor necrosis factor receptor superfamily member 5-like, tnfrsf18 - tumor necrosis factor receptor superfamily, member 18, pim3 - pim-3 oncogene, traf5 - tnf receptor-associated factor 5, dusp6…
GOPROCESS	GO:0016477	cell migration	7.41e-05	0.00697	2.34	14382	299	514	25	[cxcl-c1c - chemokine (c-x-c motif) ligand c1c, loxl2a - lysyl oxidase-like 2a, zgc:66337 - zgc:66337, cxc64 - cxc chemokine 64, cebpa - ccaat/enhancer binding protein (c/ebp), alpha, ccl-c5a - chemokine ccl-c5a, rac2 - ras-related c3 botulinum toxin substrate 2 (rho family, small gtp binding protein rac2), zgc:194112 - zgc:194112, si:dkey-25o1.4 - si:dkey-25o1.4, mmp13a - matrix metalloproteinas…
GOPROCESS	GO:0051270	regulation of cellular component movement	0.000123	0.0114	3.37	14382	108	514	13	[cxcl-c1c - chemokine (c-x-c motif) ligand c1c, cxcr4b - chemokine (c-x-c motif), receptor 4b, lyn - v-yes-1 yamaguchi sarcoma viral related oncogene homolog, figf - c-fos induced growth factor, mmp14b - matrix metalloproteinase 14b (membrane-inserted), cxc64 - cxc chemokine 64, arhgap4a - rho gtpase activating protein 4a, cxcl-c5c - chemokine (c-x-c motif) ligand c5c, rac2 - ras-related c3 botul…
GOPROCESS	GO:0042221	response to chemical	0.000137	0.0126	2.13	14382	367	514	28	[cxcl-c1c - chemokine (c-x-c motif) ligand c1c, junba - jun b proto-oncogene a, cxc64 - cxc chemokine 64, LOC100151629 - tumor necrosis factor receptor superfamily member 5-like, rel - v-rel reticuloendotheliosis viral oncogene homolog, ccl-c5a - chemokine ccl-c5a, zgc:194112 - zgc:194112, si:dkey-25o1.4 - si:dkey-25o1.4, gpr84 - g protein-coupled receptor 84, il10 - interleukin 10, tlr2 - toll-l…
GOPROCESS	GO:0048870	cell motility	0.000153	0.0139	2.23	14382	313	514	25	[cxcl-c1c - chemokine (c-x-c motif) ligand c1c, loxl2a - lysyl oxidase-like 2a, cxc64 - cxc chemokine 64, zgc:66337 - zgc:66337, cebpa - ccaat/enhancer binding protein (c/ebp), alpha, ccl-c5a - chemokine ccl-c5a, rac2 - ras-related c3 botulinum toxin substrate 2 (rho family, small gtp binding protein rac2), zgc:194112 - zgc:194112, si:dkey-25o1.4 - si:dkey-25o1.4, mmp13a - matrix metalloproteinas…
GOPROCESS	GO:0019221	cytokine-mediated signaling pathway	0.000154	0.0137	3.75	14382	82	514	11	[cxcl-c5c - chemokine (c-x-c motif) ligand c5c, cxcl-c1c - chemokine (c-x-c motif) ligand c1c, zgc:194112 - zgc:194112, socs1b - suppressor of cytokine signaling 1b, si:dkey-25o1.4 - si:dkey-25o1.4, cxc64 - cxc chemokine 64, traf3 - tnf receptor-associated factor 3, crfb9 - cytokine receptor family member b9, cxcr3.2 - chemokine (c-x-c motif) receptor 3, tandem duplicate 2, socs3b - suppressor of…
GOPROCESS	GO:0040012	regulation of locomotion	0.000163	0.0144	3.28	14382	111	514	13	[cxcl-c1c - chemokine (c-x-c motif) ligand c1c, cxcr4b - chemokine (c-x-c motif), receptor 4b, lyn - v-yes-1 yamaguchi sarcoma viral related oncogene homolog, figf - c-fos induced growth factor, mmp14b - matrix metalloproteinase 14b (membrane-inserted), cxc64 - cxc chemokine 64, arhgap4a - rho gtpase activating protein 4a, cxcl-c5c - chemokine (c-x-c motif) ligand c5c, rac2 - ras-related c3 botul…
GOPROCESS	GO:0070228	regulation of lymphocyte apoptotic process	0.000177	0.0154	20.99	14382	4	514	3	[aurkb - aurora kinase b, lyn - v-yes-1 yamaguchi sarcoma viral related oncogene homolog, tsc22d3 - tsc22 domain family, member 3]
GOPROCESS	GO:2000106	regulation of leukocyte apoptotic process	0.000177	0.0152	20.99	14382	4	514	3	[aurkb - aurora kinase b, lyn - v-yes-1 yamaguchi sarcoma viral related oncogene homolog, tsc22d3 - tsc22 domain family, member 3]
GOPROCESS	GO:1903706	regulation of hemopoiesis	0.000242	0.0206	5.44	14382	36	514	7	[irf8 - interferon regulatory factor 8, irf7 - interferon regulatory factor 7, cdca7a - cell division cycle associated 7a, spi1b - spleen focus forming virus (sffv) proviral integration oncogene spi1b, gata3 - gata-binding protein 3, spi1a - spleen focus forming virus (sffv) proviral integration oncogene spi1a, syk - spleen tyrosine kinase]
GOPROCESS	GO:0030593	neutrophil chemotaxis	0.000253	0.0213	6.46	14382	26	514	6	[cxcl-c1c - chemokine (c-x-c motif) ligand c1c, zgc:194112 - zgc:194112, rac2 - ras-related c3 botulinum toxin substrate 2 (rho family, small gtp binding protein rac2), si:dkey-25o1.4 - si:dkey-25o1.4, ccl-c5a - chemokine ccl-c5a, pik3cg - phosphoinositide-3-kinase, catalytic, gamma polypeptide]
GOPROCESS	GO:0071621	granulocyte chemotaxis	0.000316	0.0262	6.22	14382	27	514	6	[cxcl-c1c - chemokine (c-x-c motif) ligand c1c, rac2 - ras-related c3 botulinum toxin substrate 2 (rho family, small gtp binding protein rac2), zgc:194112 - zgc:194112, si:dkey-25o1.4 - si:dkey-25o1.4, ccl-c5a - chemokine ccl-c5a, pik3cg - phosphoinositide-3-kinase, catalytic, gamma polypeptide]
GOPROCESS	GO:0048285	organelle fission	0.000316	0.0259	6.22	14382	27	514	6	[mxd - myxovirus (influenza virus) resistance d, LOC562203 - interferon-induced gtp-binding protein mx-like, mxc - myxovirus (influenza virus) resistance c, mxe - myxovirus (influenza virus) resistance e, LOC561067 - interferon-induced gtp-binding protein mx-like, mxa - myxovirus (influenza) resistance a]
GOPROCESS	GO:0002697	regulation of immune effector process	0.000333	0.027	7.77	14382	18	514	5	[lyn - v-yes-1 yamaguchi sarcoma viral related oncogene homolog, mmp9 - matrix metalloproteinase 9, cd226 - cd226 molecule, traf3 - tnf receptor-associated factor 3, syk - spleen tyrosine kinase]
GOPROCESS	GO:0031347	regulation of defense response	0.00036	0.0289	4.48	14382	50	514	8	[tlr21 - toll-like receptor 21, mmp9 - matrix metalloproteinase 9, socs1a - suppressor of cytokine signaling 1a, cd226 - cd226 molecule, traf3 - tnf receptor-associated factor 3, tlr2 - toll-like receptor 2, LOC100004948 - tnfaip3-interacting protein 1-like, zgc:171731 - zgc:171731]
GOPROCESS	GO:0071622	regulation of granulocyte chemotaxis	0.00043	0.0341	16.79	14382	5	514	3	[cxcr4b - chemokine (c-x-c motif), receptor 4b, lyn - v-yes-1 yamaguchi sarcoma viral related oncogene homolog, inpp5d - inositol polyphosphate-5-phosphatase, 145kda]
GOPROCESS	GO:0006809	nitric oxide biosynthetic process	0.00043	0.0338	16.79	14382	5	514	3	[nos2b - nitric oxide synthase 2b, inducible, klf2a - kruppel-like factor 2a, nos2a - nitric oxide synthase 2a, inducible]
GOPROCESS	GO:0046209	nitric oxide metabolic process	0.00043	0.0334	16.79	14382	5	514	3	[nos2b - nitric oxide synthase 2b, inducible, klf2a - kruppel-like factor 2a, nos2a - nitric oxide synthase 2a, inducible]
GOPROCESS	GO:0090022	regulation of neutrophil chemotaxis	0.00043	0.033	16.79	14382	5	514	3	[cxcr4b - chemokine (c-x-c motif), receptor 4b, lyn - v-yes-1 yamaguchi sarcoma viral related oncogene homolog, inpp5d - inositol polyphosphate-5-phosphatase, 145kda]
GOPROCESS	GO:0072676	lymphocyte migration	0.000438	0.0333	7.36	14382	19	514	5	[cxcl-c5c - chemokine (c-x-c motif) ligand c5c, zgc:194112 - zgc:194112, si:dkey-25o1.4 - si:dkey-25o1.4, cxc64 - cxc chemokine 64, ccl-c5a - chemokine ccl-c5a]
GOPROCESS	GO:0048247	lymphocyte chemotaxis	0.000438	0.033	7.36	14382	19	514	5	[cxcl-c5c - chemokine (c-x-c motif) ligand c5c, zgc:194112 - zgc:194112, si:dkey-25o1.4 - si:dkey-25o1.4, cxc64 - cxc chemokine 64, ccl-c5a - chemokine ccl-c5a]
GOPROCESS	GO:0001878	response to yeast	0.000568	0.0423	7	14382	20	514	5	[zgc:77112 - zgc:77112, kmo - kynurenine 3-monooxygenase, cebpb - ccaat/enhancer binding protein (c/ebp), beta, traf3 - tnf receptor-associated factor 3, mcm4 - mcm4 minichromosome maintenance deficient 4, mitotin (s. cerevisiae)]
GOPROCESS	GO:0002699	positive regulation of immune effector process	0.000635	0.0468	9.33	14382	12	514	4	[lyn - v-yes-1 yamaguchi sarcoma viral related oncogene homolog, mmp9 - matrix metalloproteinase 9, cd226 - cd226 molecule, syk - spleen tyrosine kinase]
GOPROCESS	GO:0048522	positive regulation of cellular process	0.000764	0.0557	1.62	14382	813	514	47	[loxl2a - lysyl oxidase-like 2a, cxcl-c1c - chemokine (c-x-c motif) ligand c1c, arntl1a - aryl hydrocarbon receptor nuclear translocator-like 1a, ctsh - cathepsin h, LOC563681 - uncharacterized loc563681, clic2 - chloride intracellular channel 2, esco2 - establishment of cohesion 1 homolog 2, junba - jun b proto-oncogene a, cxc64 - cxc chemokine 64, inhbaa - inhibin, beta aa, ip6k2 - inositol hex…
GOPROCESS	GO:0042246	tissue regeneration	0.000801	0.0579	3.33	14382	84	514	10	[hapln1a - hyaluronan and proteoglycan link protein 1a, cxcr4b - chemokine (c-x-c motif), receptor 4b, mdka - midkine-related growth factor, mmp9 - matrix metalloproteinase 9, esco2 - establishment of cohesion 1 homolog 2, hbegfa - heparin-binding egf-like growth factor a, inhbaa - inhibin, beta aa, ctsba - cathepsin b, a, gata3 - gata-binding protein 3, col1a1a - collagen, type i, alpha 1a]
GOPROCESS	GO:0045785	positive regulation of cell adhesion	0.000837	0.0598	13.99	14382	6	514	3	[agr2 - anterior gradient homolog 2 (xenopus laevis), gata3 - gata-binding protein 3, syk - spleen tyrosine kinase]
GOFUNCTION	GO:0005201	extracellular matrix structural constituent	8.86e-07	0.00235	8.12	14382	31	514	9	[hapln1a - hyaluronan and proteoglycan link protein 1a, col11a1a - collagen, type xi, alpha 1a, col4a1 - collagen, type iv, alpha 1, col1a2 - collagen, type i, alpha 2, col1a1b - collagen, type i, alpha 1b, hapln1b - hyaluronan and proteoglycan link protein 1b, col1a1a - collagen, type i, alpha 1a, col5a1 - procollagen, type v, alpha 1, matn1 - matrilin 1]
GOFUNCTION	GO:0008009	chemokine activity	1.96e-05	0.026	7.83	14382	25	514	7	[cxcl-c5c - chemokine (c-x-c motif) ligand c5c, cxcl-c1c - chemokine (c-x-c motif) ligand c1c, cxcl14 - chemokine (c-x-c motif) ligand 14, zgc:194112 - zgc:194112, si:dkey-25o1.4 - si:dkey-25o1.4, cxc64 - cxc chemokine 64, ccl-c5a - chemokine ccl-c5a]
GOFUNCTION	GO:0042379	chemokine receptor binding	1.96e-05	0.0174	7.83	14382	25	514	7	[cxcl-c5c - chemokine (c-x-c motif) ligand c5c, cxcl-c1c - chemokine (c-x-c motif) ligand c1c, cxcl14 - chemokine (c-x-c motif) ligand 14, zgc:194112 - zgc:194112, si:dkey-25o1.4 - si:dkey-25o1.4, cxc64 - cxc chemokine 64, ccl-c5a - chemokine ccl-c5a]
GOFUNCTION	GO:0005125	cytokine activity	5.26e-05	0.0349	3.9	14382	86	514	12	[cxcl-c5c - chemokine (c-x-c motif) ligand c5c, cxcl-c1c - chemokine (c-x-c motif) ligand c1c, cxcl14 - chemokine (c-x-c motif) ligand 14, LOC570404 - uncharacterized loc570404, zgc:194112 - zgc:194112, si:dkey-25o1.4 - si:dkey-25o1.4, cxc64 - cxc chemokine 64, inhbaa - inhibin, beta aa, il10 - interleukin 10, inhbb - inhibin, beta b, il12bb - interleukin 12b, b, ccl-c5a - chemokine ccl-c5a]
GOFUNCTION	GO:0004950	chemokine receptor activity	8.76e-05	0.0465	9.99	14382	14	514	5	[cxcr4b - chemokine (c-x-c motif), receptor 4b, ccr9a - chemokine (c-c motif) receptor 9a, xcr1a - chemokine (c motif) receptor 1, ccr12.2 - chemokine (c-c motif) receptor 12.2, ccr12.3 - chemokine (c-c motif) receptor 12.3]
GOFUNCTION	GO:0001637	G-protein coupled chemoattractant receptor activity	8.76e-05	0.0387	9.99	14382	14	514	5	[cxcr4b - chemokine (c-x-c motif), receptor 4b, ccr9a - chemokine (c-c motif) receptor 9a, xcr1a - chemokine (c motif) receptor 1, ccr12.2 - chemokine (c-c motif) receptor 12.2, ccr12.3 - chemokine (c-c motif) receptor 12.3]
GOFUNCTION	GO:0005126	cytokine receptor binding	0.000209	0.0792	3.39	14382	99	514	12	[cxcl-c5c - chemokine (c-x-c motif) ligand c5c, cxcl-c1c - chemokine (c-x-c motif) ligand c1c, cxcl14 - chemokine (c-x-c motif) ligand 14, zgc:194112 - zgc:194112, figf - c-fos induced growth factor, si:dkey-25o1.4 - si:dkey-25o1.4, cxc64 - cxc chemokine 64, inhbaa - inhibin, beta aa, ifng1-2 - interferon, gamma 1-2, tnfsf13b - tumor necrosis factor (ligand) superfamily, member 13b, inhbb - inhib…
GOFUNCTION	GO:0045236	CXCR chemokine receptor binding	0.00043	0.143	16.79	14382	5	514	3	[cxcl-c5c - chemokine (c-x-c motif) ligand c5c, cxcl-c1c - chemokine (c-x-c motif) ligand c1c, cxc64 - cxc chemokine 64]
GOFUNCTION	GO:0050664	oxidoreductase activity, acting on NAD(P)H, oxygen as acceptor	0.00043	0.127	16.79	14382	5	514	3	[kmo - kynurenine 3-monooxygenase, cyba - cytochrome b-245, alpha polypeptide, ncf1 - neutrophil cytosolic factor 1]
GOFUNCTION	GO:0005031	tumor necrosis factor-activated receptor activity	0.000438	0.116	7.36	14382	19	514	5	[zgc:153631 - zgc:153631, LOC100151629 - tumor necrosis factor receptor superfamily member 5-like, fas - fas (tnf receptor superfamily, member 6), tnfrsf18 - tumor necrosis factor receptor superfamily, member 18, LOC100333821 - tumor necrosis factor receptor superfamily member 11a-like]
GOFUNCTION	GO:0005035	death receptor activity	0.000438	0.106	7.36	14382	19	514	5	[zgc:153631 - zgc:153631, LOC100151629 - tumor necrosis factor receptor superfamily member 5-like, fas - fas (tnf receptor superfamily, member 6), tnfrsf18 - tumor necrosis factor receptor superfamily, member 18, LOC100333821 - tumor necrosis factor receptor superfamily member 11a-like]
GOFUNCTION	GO:0005515	protein binding	0.000624	0.138	1.36	14382	2078	514	101	[cxcl-c1c - chemokine (c-x-c motif) ligand c1c, zgc:86764 - zgc:86764, inhbaa - inhibin, beta aa, ifng1-2 - interferon, gamma 1-2, arhgap4a - rho gtpase activating protein 4a, ccl-c5a - chemokine ccl-c5a, bmp1a - bone morphogenetic protein 1a, sftpbb - surfactant protein bb, pfn1 - profilin 1, arpc1b - actin related protein 2/3 complex, subunit 1b, il12bb - interleukin 12b, b, mknk2a - map kinase…
GOFUNCTION	GO:0003950	NAD+ ADP-ribosyltransferase activity	0.000723	0.148	6.66	14382	21	514	5	[gig2e - grass carp reovirus (gcrv)-induced gene 2e, gig2p - grass carp reovirus (gcrv)-induced gene 2p, gig2o - grass carp reovirus (gcrv)-induced gene 2o, gig2l - grass carp reovirus (gcrv)-induced gene 2l, parp12a - poly (adp-ribose) polymerase family, member 12a]
GOFUNCTION	GO:0004896	cytokine receptor activity	0.000753	0.143	4.55	14382	43	514	7	[cxcr4b - chemokine (c-x-c motif), receptor 4b, ccr9a - chemokine (c-c motif) receptor 9a, xcr1a - chemokine (c motif) receptor 1, ccr12.2 - chemokine (c-c motif) receptor 12.2, crfb9 - cytokine receptor family member b9, lifrb - leukemia inhibitory factor receptor alpha b, ccr12.3 - chemokine (c-c motif) receptor 12.3]
GOFUNCTION	GO:0032550	purine ribonucleoside binding	0.000856	0.151	1.96	14382	371	514	26	[irge4 - immunity-related gtpase family, e4, ehd1b - eh-domain containing 1b, mxe - myxovirus (influenza virus) resistance e, rhogb - ras homolog gene family, member gb, LOC562203 - interferon-induced gtp-binding protein mx-like, si:dkeyp-9d4.2 - si:dkeyp-9d4.2, irgf1 - immunity-related gtpase family, f1, gbp2 - guanylate binding protein 2, rac2 - ras-related c3 botulinum toxin substrate 2 (rho f…
GOFUNCTION	GO:0001883	purine nucleoside binding	0.000856	0.142	1.96	14382	371	514	26	[irge4 - immunity-related gtpase family, e4, ehd1b - eh-domain containing 1b, mxe - myxovirus (influenza virus) resistance e, rhogb - ras homolog gene family, member gb, LOC562203 - interferon-induced gtp-binding protein mx-like, si:dkeyp-9d4.2 - si:dkeyp-9d4.2, irgf1 - immunity-related gtpase family, f1, gbp2 - guanylate binding protein 2, rac2 - ras-related c3 botulinum toxin substrate 2 (rho f…
GOFUNCTION	GO:0005525	GTP binding	0.000856	0.134	1.96	14382	371	514	26	[irge4 - immunity-related gtpase family, e4, ehd1b - eh-domain containing 1b, mxe - myxovirus (influenza virus) resistance e, rhogb - ras homolog gene family, member gb, LOC562203 - interferon-induced gtp-binding protein mx-like, si:dkeyp-9d4.2 - si:dkeyp-9d4.2, irgf1 - immunity-related gtpase family, f1, gbp2 - guanylate binding protein 2, rac2 - ras-related c3 botulinum toxin substrate 2 (rho f…
GOFUNCTION	GO:0032549	ribonucleoside binding	0.000926	0.137	1.95	14382	373	514	26	[irge4 - immunity-related gtpase family, e4, ehd1b - eh-domain containing 1b, mxe - myxovirus (influenza virus) resistance e, rhogb - ras homolog gene family, member gb, LOC562203 - interferon-induced gtp-binding protein mx-like, si:dkeyp-9d4.2 - si:dkeyp-9d4.2, irgf1 - immunity-related gtpase family, f1, gbp2 - guanylate binding protein 2, rac2 - ras-related c3 botulinum toxin substrate 2 (rho f…
GOFUNCTION	GO:0032561	guanyl ribonucleotide binding	0.000963	0.134	1.95	14382	374	514	26	[irge4 - immunity-related gtpase family, e4, ehd1b - eh-domain containing 1b, mxe - myxovirus (influenza virus) resistance e, rhogb - ras homolog gene family, member gb, LOC562203 - interferon-induced gtp-binding protein mx-like, si:dkeyp-9d4.2 - si:dkeyp-9d4.2, irgf1 - immunity-related gtpase family, f1, gbp2 - guanylate binding protein 2, rac2 - ras-related c3 botulinum toxin substrate 2 (rho f…
GOFUNCTION	GO:0001882	nucleoside binding	0.000963	0.128	1.95	14382	374	514	26	[irge4 - immunity-related gtpase family, e4, ehd1b - eh-domain containing 1b, mxe - myxovirus (influenza virus) resistance e, rhogb - ras homolog gene family, member gb, LOC562203 - interferon-induced gtp-binding protein mx-like, si:dkeyp-9d4.2 - si:dkeyp-9d4.2, irgf1 - immunity-related gtpase family, f1, gbp2 - guanylate binding protein 2, rac2 - ras-related c3 botulinum toxin substrate 2 (rho f…
GOCOMPONENT	GO:0044421	extracellular region part	1.21e-12	1.31e-09	2.99	14382	486	514	52	[cxcl-c1c - chemokine (c-x-c motif) ligand c1c, loxl2a - lysyl oxidase-like 2a, ctsh - cathepsin h, plaub - plasminogen activator, urokinase b, moxd1 - monooxygenase, dbh-like 1, col1a1b - collagen, type i, alpha 1b, inhbaa - inhibin, beta aa, ccl-c5a - chemokine ccl-c5a, lgals3bpa - lectin, galactoside-binding, soluble, 3 binding protein a, mmrn2b - multimerin 2b, hbegfa - heparin-binding egf-li…
GOCOMPONENT	GO:0005576	extracellular region	3.4e-08	1.84e-05	2.46	14382	501	514	44	[loxl2a - lysyl oxidase-like 2a, cxcl-c1c - chemokine (c-x-c motif) ligand c1c, plaub - plasminogen activator, urokinase b, si:ch211-285c6.3 - si:ch211-285c6.3, col1a1b - collagen, type i, alpha 1b, cxc64 - cxc chemokine 64, inhbaa - inhibin, beta aa, ifng1-2 - interferon, gamma 1-2, zgc:65788 - zgc:65788, ccl-c5a - chemokine ccl-c5a, c1qc - complement component 1, q subcomponent, c chain, lgals3…
GOCOMPONENT	GO:0031012	extracellular matrix	9.71e-07	0.000351	3.4	14382	173	514	21	[hapln1a - hyaluronan and proteoglycan link protein 1a, loxl2a - lysyl oxidase-like 2a, mmp14b - matrix metalloproteinase 14b (membrane-inserted), timp2b - tissue inhibitor of metalloproteinase 2b, col1a1b - collagen, type i, alpha 1b, zp3b - zona pellucida glycoprotein 3b, col5a1 - procollagen, type v, alpha 1, matn1 - matrilin 1, lgals3bpa - lectin, galactoside-binding, soluble, 3 binding prote…
GOCOMPONENT	GO:0005615	extracellular space	1.27e-06	0.000344	2.54	14382	352	514	32	[cxcl-c1c - chemokine (c-x-c motif) ligand c1c, ctsh - cathepsin h, ctssb.1 - cathepsin sb, tandem duplicate 1, plaub - plasminogen activator, urokinase b, moxd1 - monooxygenase, dbh-like 1, serpine1 - serpin peptidase inhibitor, clade e (nexin, plasminogen activator inhibitor type 1), member 1, cxc64 - cxc chemokine 64, inhbaa - inhibin, beta aa, ccl-c5a - chemokine ccl-c5a, lum - lumican, ctsk …
GOCOMPONENT	GO:0005581	collagen trimer	3e-05	0.00651	5.47	14382	46	514	9	[col11a1a - collagen, type xi, alpha 1a, col4a1 - collagen, type iv, alpha 1, col1a2 - collagen, type i, alpha 2, col1a1b - collagen, type i, alpha 1b, cthrc1a - collagen triple helix repeat containing 1a, col1a1a - collagen, type i, alpha 1a, c1qb - complement component 1, q subcomponent, b chain, col5a1 - procollagen, type v, alpha 1, c1qc - complement component 1, q subcomponent, c chain]
GOCOMPONENT	GO:0005578	proteinaceous extracellular matrix	5.19e-05	0.00939	3.28	14382	128	514	15	[hapln1a - hyaluronan and proteoglycan link protein 1a, loxl2a - lysyl oxidase-like 2a, timp2b - tissue inhibitor of metalloproteinase 2b, col1a1b - collagen, type i, alpha 1b, col5a1 - procollagen, type v, alpha 1, matn1 - matrilin 1, lgals3bpa - lectin, galactoside-binding, soluble, 3 binding protein a, col17a1a - collagen, type xvii, alpha 1a, lum - lumican, col11a1a - collagen, type xi, alpha…
GOCOMPONENT	GO:0005764	lysosome	0.000662	0.103	3.41	14382	82	514	10	[ctsk - cathepsin k, ctsh - cathepsin h, dram1 - dna-damage regulated autophagy modulator 1, ctssb.1 - cathepsin sb, tandem duplicate 1, wu:fb66f03 - wu:fb66f03, ctsba - cathepsin b, a, ctsl.1 - cathepsin l.1, cyb561a3a - cytochrome b561 family, member a3a, ctsz - cathepsin z, sftpbb - surfactant protein bb]
GOCOMPONENT	GO:0000323	lytic vacuole	0.000801	0.109	3.33	14382	84	514	10	[ctsk - cathepsin k, ctsh - cathepsin h, dram1 - dna-damage regulated autophagy modulator 1, ctssb.1 - cathepsin sb, tandem duplicate 1, wu:fb66f03 - wu:fb66f03, ctsba - cathepsin b, a, ctsl.1 - cathepsin l.1, cyb561a3a - cytochrome b561 family, member a3a, ctsz - cathepsin z, sftpbb - surfactant protein bb]
GOCOMPONENT	GO:0005885	Arp2/3 protein complex	0.000891	0.107	8.61	14382	13	514	4	[zgc:101810 - zgc:101810, arpc1b - actin related protein 2/3 complex, subunit 1b, arpc5a - actin related protein 2/3 complex, subunit 5a, arpc5b - actin related protein 2/3 complex, subunit 5b]
Down-regulated genes in olfactory mucosa
GOPROCESS	GO:0007018	microtubule-based movement	5.9e-08	0.000421	5.64	14381	101	379	15	[si:dkeyp-86b9.1 - si:dkeyp-86b9.1, ift46 - intraflagellar transport protein 46, zgc:109719 - zgc:109719, ccdc151 - coiled-coil domain containing 151, si:ch211-147k9.8 - si:ch211-147k9.8, dync2li1 - dynein, cytoplasmic 2, light intermediate chain 1, tekt2 - tektin 2 (testicular), ift81 - intraflagellar transport 81 homolog, traf3ip1 - tnf receptor-associated factor 3 interacting protein 1, dnah6 …
GOPROCESS	GO:0007017	microtubule-based process	1.9e-06	0.00677	3.28	14381	243	379	21	[si:dkeyp-86b9.1 - si:dkeyp-86b9.1, si:dkey-3b8.4 - si:dkey-3b8.4, dnal4a - dynein, axonemal, light chain 4a, nin - ninein (gsk3b interacting protein), ift46 - intraflagellar transport protein 46, zgc:109719 - zgc:109719, ccdc151 - coiled-coil domain containing 151, si:ch211-147k9.8 - si:ch211-147k9.8, tekt2 - tektin 2 (testicular), dync2li1 - dynein, cytoplasmic 2, light intermediate chain 1, if…
GOPROCESS	GO:0042752	regulation of circadian rhythm	5.02e-06	0.0119	17.25	14381	11	379	5	[nr1d1 - nuclear receptor subfamily 1, group d, member 1, cry1a - cryptochrome 1a, per2 - period homolog 2 (drosophila), LOC100535864 - uncharacterized loc100535864, per1b - period homolog 1b (drosophila)]
GOPROCESS	GO:0097369	sodium ion import	5.39e-05	0.096	16.86	14381	9	379	4	[slc9a3.1 - solute carrier family 9 (sodium/hydrogen exchanger), member 3, tandem duplicate 1, ca2 - carbonic anhydrase ii, ca15a - carbonic anhydrase xv a, slc9a3.2 - solute carrier family 9 (sodium/hydrogen exchanger), member 3, tandem duplicate 2]
GOPROCESS	GO:0003341	cilium movement	6.2e-05	0.0885	6.81	14381	39	379	7	[dnah6 - dynein, axonemal, heavy chain 6, zgc:101737 - zgc:101737, hydin - hydin, axonemal central pair apparatus protein, zgc:109719 - zgc:109719, ccdc151 - coiled-coil domain containing 151, zbbx - zinc finger, b-box domain containing, tekt2 - tektin 2 (testicular)]
GOPROCESS	GO:0006814	sodium ion transport	0.000102	0.121	5.42	14381	56	379	8	[atp1a1a.2 - atpase, na+/k+ transporting, alpha 1a polypeptide, tandem duplicate 2, atp1b1b - atpase, na+/k+ transporting, beta 1b polypeptide, slc9a3.1 - solute carrier family 9 (sodium/hydrogen exchanger), member 3, tandem duplicate 1, ca2 - carbonic anhydrase ii, slc17a6b - solute carrier family 17 (sodium-dependent inorganic phosphate cotransporter), member 6b, ca15a - carbonic anhydrase xv a…
GOPROCESS	GO:0060271	cilium assembly	0.000123	0.126	3.61	14381	126	379	12	[ift81 - intraflagellar transport 81 homolog, traf3ip1 - tnf receptor-associated factor 3 interacting protein 1, si:dkey-3b8.4 - si:dkey-3b8.4, ift46 - intraflagellar transport protein 46, cep89 - centrosomal protein 89, dzip1l - daz interacting zinc finger protein 1-like, dnaaf1 - dynein, axonemal, assembly factor 1, ezrb - ezrin b, zgc:110373 - zgc:110373, tekt2 - tektin 2 (testicular), si:ch21…
GOPROCESS	GO:0035725	sodium ion transmembrane transport	0.000135	0.121	13.8	14381	11	379	4	[slc9a3.1 - solute carrier family 9 (sodium/hydrogen exchanger), member 3, tandem duplicate 1, ca2 - carbonic anhydrase ii, ca15a - carbonic anhydrase xv a, slc9a3.2 - solute carrier family 9 (sodium/hydrogen exchanger), member 3, tandem duplicate 2]
GOPROCESS	GO:0044782	cilium organization	0.000143	0.113	3.56	14381	128	379	12	[ift81 - intraflagellar transport 81 homolog, traf3ip1 - tnf receptor-associated factor 3 interacting protein 1, si:dkey-3b8.4 - si:dkey-3b8.4, ift46 - intraflagellar transport protein 46, cep89 - centrosomal protein 89, dzip1l - daz interacting zinc finger protein 1-like, dnaaf1 - dynein, axonemal, assembly factor 1, ezrb - ezrin b, zgc:110373 - zgc:110373, tekt2 - tektin 2 (testicular), si:ch21…
GOPROCESS	GO:0055067	monovalent inorganic cation homeostasis	0.000276	0.197	5.42	14381	49	379	7	[slc4a2b - solute carrier family 4, anion exchanger, member 2b, slc9a3.1 - solute carrier family 9 (sodium/hydrogen exchanger), member 3, tandem duplicate 1, ca2 - carbonic anhydrase ii, ca15a - carbonic anhydrase xv a, slc4a4b - solute carrier family 4, sodium bicarbonate cotransporter, member 4b, slc12a10.2 - solute carrier family 12 (sodium/potassium/chloride transporters), member 10, tandem d…
GOPROCESS	GO:0120031	plasma membrane bounded cell projection assembly	0.00031	0.201	3.28	14381	139	379	12	[ift81 - intraflagellar transport 81 homolog, traf3ip1 - tnf receptor-associated factor 3 interacting protein 1, si:dkey-3b8.4 - si:dkey-3b8.4, ift46 - intraflagellar transport protein 46, cep89 - centrosomal protein 89, dzip1l - daz interacting zinc finger protein 1-like, dnaaf1 - dynein, axonemal, assembly factor 1, ezrb - ezrin b, zgc:110373 - zgc:110373, tekt2 - tektin 2 (testicular), si:ch21…
GOPROCESS	GO:0030031	cell projection assembly	0.00031	0.185	3.28	14381	139	379	12	[ift81 - intraflagellar transport 81 homolog, traf3ip1 - tnf receptor-associated factor 3 interacting protein 1, si:dkey-3b8.4 - si:dkey-3b8.4, ift46 - intraflagellar transport protein 46, cep89 - centrosomal protein 89, dzip1l - daz interacting zinc finger protein 1-like, dnaaf1 - dynein, axonemal, assembly factor 1, ezrb - ezrin b, zgc:110373 - zgc:110373, tekt2 - tektin 2 (testicular), si:ch21…
GOPROCESS	GO:0007623	circadian rhythm	0.000435	0.239	5.99	14381	38	379	6	[nr1d1 - nuclear receptor subfamily 1, group d, member 1, camk1gb - calcium/calmodulin-dependent protein kinase igb, per2 - period homolog 2 (drosophila), dbpa - d site of albumin promoter (albumin d-box) binding protein a, si:ch211-284a13.1 - si:ch211-284a13.1, per3 - period homolog 3 (drosophila)]
GOPROCESS	GO:0099118	microtubule-based protein transport	0.000515	0.262	10.12	14381	15	379	4	[ift81 - intraflagellar transport 81 homolog, traf3ip1 - tnf receptor-associated factor 3 interacting protein 1, ift46 - intraflagellar transport protein 46, dync2li1 - dynein, cytoplasmic 2, light intermediate chain 1]
GOPROCESS	GO:0098840	protein transport along microtubule	0.000515	0.245	10.12	14381	15	379	4	[ift81 - intraflagellar transport 81 homolog, traf3ip1 - tnf receptor-associated factor 3 interacting protein 1, ift46 - intraflagellar transport protein 46, dync2li1 - dynein, cytoplasmic 2, light intermediate chain 1]
GOPROCESS	GO:0042073	intraciliary transport	0.000515	0.229	10.12	14381	15	379	4	[ift81 - intraflagellar transport 81 homolog, traf3ip1 - tnf receptor-associated factor 3 interacting protein 1, ift46 - intraflagellar transport protein 46, dync2li1 - dynein, cytoplasmic 2, light intermediate chain 1]
GOPROCESS	GO:0055064	chloride ion homeostasis	0.000693	0.291	37.94	14381	2	379	2	[slc12a10.2 - solute carrier family 12 (sodium/potassium/chloride transporters), member 10, tandem duplicate 2, im:6903943 - im:6903943]
[truncated: 175 more rows]

## Sheet: Table 5
Supplementary Table 5. Positively selected genes identified using site model in PAML.
		PAML codeml (lnL***)						LRT (2△lnL)
Ensembl ID	Differentially expressed	Model 0: one-ratio	Model 1: NearlyNeutral	Model 2: PositiveSelection	Model 3: discrete	Model 7: beta	Model 8: beta&w>1	M0-M3	M1-M2	M7-M8
ENSDARG00000008186	Up	-3964.01	-3934.71	-3934.71	-3904.39	-3909.95	-3904.51	119.249	0	10.874
[truncated: 889 more rows]

## Sheet: Table 6
Supplementary Table 6. Positively selected genes identified using branch site model in PAML.
[truncated: 100 more rows]
